# Supplementary material for: Dietary Supplementation of Zinc Oxide Quantum Dots Protective Against Clostridium perfringens Induced Negative Effects in Broilers
Source: Toxins (Basel). 2025 May 29;17(6):272. doi: 10.3390/toxins17060272 (PMC12197405; doi:10.3390/toxins17060272)
Supplement: Supplementary file 1 [file toxins-17-00272-s001.zip]

Archive with 2 entries (2 files):
- Supplemental Tables.pdf
- Supporting Information File.xlsx
