# Supplementary material for: Dietary Supplementation of Zinc Oxide Quantum Dots Protective Against Clostridium perfringens Induced Negative Effects in Broilers
Source: Toxins (Basel). 2025 May 29;17(6):272. doi: 10.3390/toxins17060272 (PMC12197405; doi:10.3390/toxins17060272)
Supplement: Supplementary file 1 [file toxins-17-00272-s001.zip › Supporting Information File.xlsx]

## Sheet: OTUs
Operational taxonomic units (OTUs) detected by 16S rRNA gene sequencing
Taxonomy	NC group								PC group								120 Zn group
	A10	A1	A3	A4	A5	A7	A8	A9	B0	B1	B2	B3	B5	B6	B8	B9	E1	E2	E3	E4	E6	E7	E8	E9
k__Bacteria;p__Proteobacteria;c__Gammaproteobacteria;o__Enterobacterales;f__Enterobacteriaceae;g__Escherichia-Shigella;s__Escherichia coli O139:H28 str. E24377A	1	0	0	0	0	0	0	0	0	0	0	0	0	0	0	0	0	0	0	0	0	0	0	0
k__Bacteria;p__Bacteroidota;c__Bacteroidia;o__Bacteroidales;f__Rikenellaceae;g__Alistipes;s__Alistipes sp. N15.MGS-157	142	86	150	93	124	120	81	140	192	56	181	54	66	102	45	71	95	59	44	72	26	39	40	68
k__Bacteria;p__Firmicutes;c__Clostridia;o__Clostridia UCG-014;f__uncultured bacterium;g__unknown;s__unknown	2	1	0	1	0	0	0	0	2	0	0	0	0	0	1	4	2	0	0	1	0	0	0	0
k__Bacteria;p__Firmicutes;c__Clostridia;o__Oscillospirales;f__Butyricicoccaceae;g__UCG-009;s__uncultured bacterium	12	11	18	7	16	3	2	0	12	9	16	0	8	18	4	5	10	9	21	6	0	5	9	5
k__Bacteria;p__Firmicutes;c__Clostridia;o__Lachnospirales;f__Lachnospiraceae;g__uncultured;s__uncultured bacterium	2	5	3	2	3	3	2	3	5	5	3	0	2	3	3	3	6	3	2	5	9	6	17	2
k__Bacteria;p__Firmicutes;c__Clostridia;o__Clostridia UCG-014;f__uncultured bacterium;g__unknown;s__unknown	1	0	0	0	0	0	0	0	2	1	0	0	0	0	0	0	0	0	0	1	0	0	0	0
k__Bacteria;p__Firmicutes;c__Clostridia;o__Clostridia UCG-014;f__uncultured bacterium;g__unknown;s__unknown	1	2	3	1	2	5	1	1	1	0	1	0	2	2	0	2	0	3	1	0	1	1	6	1
k__Bacteria;p__Firmicutes;c__Clostridia;o__Oscillospirales;f__Oscillospiraceae;g__uncultured;s__uncultured bacterium	5	1	0	0	18	0	0	5	2	0	2	1	0	0	2	2	3	2	2	1	2	4	1	1
k__Bacteria;p__Firmicutes;c__Clostridia;o__Oscillospirales;f__Ruminococcaceae;g__Incertae Sedis;s__uncultured organism	1	1	1	2	2	0	6	0	4	8	3	0	3	6	2	6	0	5	1	5	4	2	3	2
k__Bacteria;p__Firmicutes;c__Bacilli;o__Erysipelotrichales;f__Erysipelotrichaceae;g__Turicibacter;s__uncultured bacterium	0	0	0	1	0	0	1	0	0	0	0	0	0	0	1	0	0	0	0	0	0	0	0	0
k__Bacteria;p__Firmicutes;c__Bacilli;o__Lactobacillales;f__Streptococcaceae;g__Streptococcus;s__uncultured bacterium	0	2	12	6	4	3	14	0	3	2	6	3	12	4	2	7	3	1	2	7	20	4	10	17
k__Bacteria;p__Bacteroidota;c__Bacteroidia;o__Bacteroidales;f__Bacteroidaceae;g__Bacteroides;s__uncultured bacterium	0	0	0	0	0	0	0	0	0	2	0	1	0	0	0	0	0	0	1	0	0	0	0	0
k__Bacteria;p__Firmicutes;c__Clostridia;o__Clostridia UCG-014;f__uncultured bacterium;g__unknown;s__unknown	4	56	25	36	14	3	11	217	5	8	72	64	118	48	5	6	3	38	47	37	5	12	0	5
k__Bacteria;p__Firmicutes;c__Clostridia;o__Oscillospirales;f__Ruminococcaceae;g__Faecalibacterium;s__uncultured bacterium	0	0	0	0	0	0	0	0	0	1	0	0	0	0	0	0	0	0	0	0	0	0	0	0
k__Bacteria;p__Firmicutes;c__Bacilli;o__Erysipelotrichales;f__Erysipelotrichaceae;g__Turicibacter;s__uncultured bacterium	0	0	1	1	0	0	0	0	1	0	1	0	0	0	1	1	0	1	0	0	0	1	0	2
k__Bacteria;p__Firmicutes;c__Clostridia;o__Oscillospirales;f__Ruminococcaceae;g__Fournierella;s__Fournierella massiliensis	5	107	11	55	0	88	7	139	31	323	4	190	114	54	269	21	2	403	14	254	126	124	46	9
k__Bacteria;p__Firmicutes;c__Clostridia;o__Christensenellales;f__Christensenellaceae;g__Christensenellaceae R-7 group;s__uncultured bacterium	1	1	0	0	0	1	0	2	0	1	1	1	0	0	1	0	1	1	1	1	0	1	1	1
k__Bacteria;p__Firmicutes;c__Clostridia;o__Oscillospirales;f__Ruminococcaceae;g__Faecalibacterium;s__uncultured bacterium	102	17	163	85	1275	294	877	977	470	564	501	696	38	105	17	16	132	849	295	159	178	528	32	90
k__Bacteria;p__Firmicutes;c__Clostridia;o__Monoglobales;f__Monoglobaceae;g__Monoglobus;s__uncultured bacterium	0	3	0	0	1	0	0	0	4	8	0	4	6	1	1	1	0	0	0	1	0	1	1	0
k__Bacteria;p__Firmicutes;c__Clostridia;o__Clostridia UCG-014;f__uncultured bacterium;g__unknown;s__unknown	2	11	31	39	13	3	59	6	34	2	16	0	42	7	27	15	25	24	18	10	10	21	5	0
k__Bacteria;p__Firmicutes;c__Bacilli;o__Lactobacillales;f__Streptococcaceae;g__Streptococcus;s__uncultured bacterium	0	0	1	1	0	0	0	0	1	0	1	0	1	1	1	0	0	0	0	0	0	0	0	0
k__Bacteria;p__Firmicutes;c__Clostridia;o__Oscillospirales;f__Oscillospiraceae;g__Oscillibacter;s__uncultured bacterium	0	0	0	0	0	0	0	0	0	0	0	0	0	0	0	0	0	1	0	0	0	0	1	0
k__Bacteria;p__Firmicutes;c__Clostridia;o__Oscillospirales;f__Ruminococcaceae;g__Faecalibacterium;s__uncultured bacterium	3	1	2	3	2	1	2	2	1	3	3	1	3	3	1	3	0	3	3	4	2	2	1	2
k__Bacteria;p__Firmicutes;c__Clostridia;o__Clostridia UCG-014;f__uncultured organism;g__unknown;s__unknown	1	1	1	0	0	2	1	0	0	1	0	0	0	1	0	0	0	2	0	0	0	0	0	2
k__Bacteria;p__Firmicutes;c__Clostridia;o__Lachnospirales;f__Lachnospiraceae;g__Marvinbryantia;s__uncultured rumen bacterium	2	3	0	0	29	0	0	1	2	0	4	0	8	3	2	6	2	1	97	25	1	83	10	3
k__Bacteria;p__Firmicutes;c__Clostridia;o__Oscillospirales;f__Ruminococcaceae;g__Subdoligranulum;s__uncultured bacterium	1	1	0	0	1	0	1	0	1	1	3	0	0	3	0	0	2	0	0	0	0	1	0	2
k__Bacteria;p__Firmicutes;c__Clostridia;o__Lachnospirales;f__Lachnospiraceae;g__Frisingicoccus;s__uncultured bacterium	5	0	0	0	4	0	2	1	1	3	1	3	3	3	4	0	0	5	0	2	0	5	3	3
k__Bacteria;p__Firmicutes;c__Clostridia;o__Oscillospirales;f__Ruminococcaceae;g__uncultured;s__uncultured bacterium	1	0	0	0	0	0	0	0	0	0	0	0	0	0	0	0	0	0	0	0	0	0	0	0
k__Bacteria;p__Firmicutes;c__Clostridia;o__Lachnospirales;f__Lachnospiraceae;g__Lachnospiraceae FE2018 group;s__uncultured bacterium	1	6	4	6	3	1	2	8	18	0	38	2	9	10	3	2	4	13	37	4	2	105	1	27
k__Bacteria;p__Firmicutes;c__Clostridia;o__Oscillospirales;f__Ruminococcaceae;g__Faecalibacterium;s__uncultured bacterium	5	5	7	7	8	2	12	5	8	4	7	8	4	5	6	9	5	8	4	6	2	5	2	5
k__Bacteria;p__Firmicutes;c__Clostridia;o__Oscillospirales;f__Ruminococcaceae;g__Fournierella;s__uncultured bacterium	0	1	1	1	2	0	1	0	1	1	0	2	2	1	0	2	1	0	0	3	1	1	2	4
k__Bacteria;p__Proteobacteria;c__Gammaproteobacteria;o__Enterobacterales;f__Enterobacteriaceae;g__Escherichia-Shigella;s__Escherichia coli	0	0	0	1	2	1	0	0	0	0	0	0	0	0	0	2	0	0	0	2	1	2	0	4
k__Bacteria;p__Firmicutes;c__Clostridia;o__Oscillospirales;f__Oscillospiraceae;g__Oscillibacter;s__uncultured bacterium	2	28	10	48	2	7	52	111	20	0	19	31	11	11	2	5	3	2	9	23	18	2	1	2
k__Bacteria;p__Firmicutes;c__Clostridia;o__Christensenellales;f__Christensenellaceae;g__Christensenellaceae R-7 group;s__uncultured bacterium	1	0	0	0	0	0	0	0	0	0	1	0	0	0	0	0	0	0	1	0	0	0	1	0
k__Bacteria;p__Firmicutes;c__Clostridia;o__Lachnospirales;f__Lachnospiraceae;g__uncultured;s__uncultured bacterium	1	0	0	0	0	0	0	0	0	0	0	0	0	0	0	0	0	0	0	0	0	0	0	1
k__Bacteria;p__Firmicutes;c__Clostridia;o__Oscillospirales;f__Oscillospiraceae;g__uncultured;s__uncultured bacterium	4	1	1	0	6	2	1	1	0	0	0	2	2	1	0	0	1	1	4	0	0	0	0	0
k__Bacteria;p__Actinobacteriota;c__Coriobacteriia;o__Coriobacteriales;f__Eggerthellaceae;g__Gordonibacter;s__Gordonibacter sp.	0	1	3	0	1	0	0	2	3	0	1	0	2	2	1	0	0	2	0	0	1	1	0	1
k__Bacteria;p__Firmicutes;c__Clostridia;o__Oscillospirales;f__Oscillospiraceae;g__uncultured;s__uncultured bacterium	3	1	5	2	3	4	3	2	4	4	3	10	3	4	2	8	4	12	3	4	0	3	4	4
k__Bacteria;p__Firmicutes;c__Clostridia;o__Peptostreptococcales-Tissierellales;f__Peptostreptococcaceae;g__Romboutsia;s__uncultured organism	0	0	3	2	0	0	0	1	0	1	0	1	2	1	1	1	1	1	0	2	1	1	2	2
k__Bacteria;p__Firmicutes;c__Clostridia;o__Clostridia UCG-014;f__uncultured bacterium;g__unknown;s__unknown	0	1	0	0	1	0	0	10	0	0	48	1	1	10	0	0	7	10	0	0	0	1	0	2
k__Bacteria;p__Firmicutes;c__Clostridia;o__Christensenellales;f__Christensenellaceae;g__Christensenellaceae R-7 group;s__uncultured bacterium	10	10	19	12	13	14	10	22	21	7	18	10	21	6	9	4	24	10	12	11	1	13	25	36
k__Bacteria;p__Proteobacteria;c__Gammaproteobacteria;o__Enterobacterales;f__Enterobacteriaceae;g__Escherichia-Shigella;s__Escherichia albertii	0	0	0	0	3	1	0	0	0	0	0	0	0	37	2	0	0	0	3	1	2	2	1	2
k__Bacteria;p__Firmicutes;c__Clostridia;o__Clostridia UCG-014;f__uncultured bacterium;g__unknown;s__unknown	20	159	91	65	6	3	18	125	105	13	2	1	27	70	51	20	13	10	83	21	42	4	3	40
k__Bacteria;p__Firmicutes;c__Clostridia;o__Oscillospirales;f__Ruminococcaceae;g__uncultured;s__uncultured bacterium	14	4	46	89	4	35	39	6	1	20	8	10	14	3	47	15	1	1	6	1	2	7	4	1
k__Bacteria;p__Firmicutes;c__Clostridia;o__Oscillospirales;f__Ruminococcaceae;g__Ruminococcus;s__uncultured bacterium	1	0	0	0	0	0	0	0	0	0	0	0	0	0	0	0	0	1	0	0	0	0	1	0
k__Bacteria;p__Firmicutes;c__Clostridia;o__Clostridia UCG-014;f__uncultured rumen bacterium;g__unknown;s__unknown	1	1	0	0	1	0	1	0	1	0	0	0	1	0	0	0	2	0	0	0	0	0	0	0
k__Bacteria;p__Bacteroidota;c__Bacteroidia;o__Bacteroidales;f__Bacteroidaceae;g__Bacteroides;s__uncultured organism	1	0	0	0	0	1	0	0	0	1	0	0	1	1	0	0	0	0	0	0	0	0	0	0
k__Bacteria;p__Firmicutes;c__Clostridia;o__Oscillospirales;f__Ruminococcaceae;g__Ruminococcus;s__uncultured rumen bacterium	1	0	0	0	0	0	0	0	0	0	0	0	0	0	0	1	0	0	0	0	0	0	1	0
k__Bacteria;p__Firmicutes;c__Bacilli;o__Lactobacillales;f__Lactobacillaceae;g__Lactobacillus;s__uncultured bacterium	1	1	8	0	3	1	0	3	4	0	0	1	10	4	0	0	0	1	1	0	1	6	0	3
k__Bacteria;p__Firmicutes;c__Clostridia;o__Oscillospirales;f__Ruminococcaceae;g__Candidatus Soleaferrea;s__uncultured bacterium	0	0	0	0	0	1	0	0	0	0	0	0	0	0	0	0	0	0	0	0	0	0	0	0
k__Bacteria;p__Firmicutes;c__Clostridia;o__Oscillospirales;f__Ruminococcaceae;g__Faecalibacterium;s__uncultured bacterium	2	3	4	1	2	0	3	2	1	3	2	1	1	2	2	5	2	3	1	3	1	3	1	1
k__Bacteria;p__Firmicutes;c__Clostridia;o__Lachnospirales;f__Lachnospiraceae;g__[Ruminococcus] torques group;s__uncultured organism	0	0	0	1	0	0	0	0	0	1	0	1	0	0	1	0	1	0	0	0	1	0	0	1
k__Bacteria;p__Firmicutes;c__Bacilli;o__Lactobacillales;f__Lactobacillaceae;g__Lactobacillus;s__uncultured bacterium	1	0	4	0	3	0	0	1	3	1	1	7	16	2	0	0	0	1	4	0	1	3	1	5
k__Bacteria;p__Firmicutes;c__Bacilli;o__Lactobacillales;f__Lactobacillaceae;g__Lactobacillus;s__Lactobacillus crispatus	2	0	5	0	4	0	0	3	6	2	0	7	12	6	0	0	1	2	4	0	4	4	1	3
k__Bacteria;p__Firmicutes;c__Clostridia;o__Peptococcales;f__Peptococcaceae;g__uncultured;s__uncultured bacterium	3	5	11	4	10	7	5	7	16	6	2	5	8	2	4	0	8	2	9	5	0	1	0	4
k__Bacteria;p__Firmicutes;c__Bacilli;o__Lactobacillales;f__Lactobacillaceae;g__Ligilactobacillus;s__Lactobacillus salivarius	10	1	0	0	1	0	1	0	0	2	1	0	4	2	1	1	0	0	0	0	1	2	1	3
k__Bacteria;p__Firmicutes;c__Clostridia;o__Oscillospirales;f__Ruminococcaceae;g__uncultured;s__uncultured bacterium	3	1	1	3	0	0	0	0	2	0	2	1	0	1	2	0	2	1	8	1	0	0	0	0
k__Bacteria;p__Bacteroidota;c__Bacteroidia;o__Bacteroidales;f__Prevotellaceae;g__Prevotella_9;s__uncultured bacterium	0	0	0	0	0	0	0	0	0	15	0	0	0	0	0	0	0	0	4	0	0	0	0	0
k__Bacteria;p__Firmicutes;c__Clostridia;o__Lachnospirales;f__Lachnospiraceae;g__Lachnospiraceae UCG-008;s__uncultured bacterium	101	33	54	52	18	55	20	175	13	55	16	21	12	120	33	14	136	109	46	12	5	21	156	67
k__Bacteria;p__Firmicutes;c__Clostridia;o__Oscillospirales;f__Ruminococcaceae;g__Subdoligranulum;s__uncultured bacterium	0	1	1	0	1	0	0	0	0	1	2	0	0	2	0	0	0	0	0	0	1	0	0	0
k__Bacteria;p__Firmicutes;c__Bacilli;o__Lactobacillales;f__Lactobacillaceae;g__Lactobacillus;s__uncultured bacterium	3	0	3	0	2	1	0	1	2	1	0	6	11	2	0	0	0	1	1	0	1	1	1	0
k__Bacteria;p__Proteobacteria;c__Gammaproteobacteria;o__Enterobacterales;f__Enterobacteriaceae;g__Escherichia-Shigella;s__metagenome	0	1	0	0	1	1	0	0	0	0	0	0	0	0	1	0	0	0	0	0	2	1	0	1
k__Bacteria;p__Bacteroidota;c__Bacteroidia;o__Bacteroidales;f__Bacteroidaceae;g__Bacteroides;s__uncultured bacterium	1	0	0	0	0	0	1	0	0	0	0	0	1	1	1	0	0	1	0	0	0	0	1	0
k__Bacteria;p__Firmicutes;c__Bacilli;o__Lactobacillales;f__Streptococcaceae;g__Streptococcus;s__Streptococcus gallolyticus subsp. macedonicus	1	5	6	9	3	2	8	0	5	2	5	4	3	4	3	2	1	1	6	4	12	4	0	9
k__Bacteria;p__Firmicutes;c__Bacilli;o__Erysipelotrichales;f__Erysipelatoclostridiaceae;g__Erysipelatoclostridium;s__unidentified	2	4	4	2	0	0	1	2	1	1	2	0	0	0	1	2	1	2	1	3	0	1	4	1
k__Bacteria;p__Firmicutes;c__Bacilli;o__Lactobacillales;f__Lactobacillaceae;g__Ligilactobacillus;s__uncultured bacterium	3	0	0	0	0	0	1	0	0	0	0	0	1	0	0	0	0	0	0	0	0	2	1	1
k__Bacteria;p__Firmicutes;c__Bacilli;o__Erysipelotrichales;f__Erysipelotrichaceae;g__Turicibacter;s__uncultured bacterium	1	2	2	2	0	0	2	0	0	0	0	1	0	1	1	4	2	0	0	1	1	1	0	2
k__Bacteria;p__Firmicutes;c__Clostridia;o__Clostridia vadinBB60 group;f__uncultured bacterium;g__unknown;s__unknown	3	8	2	2	0	1	8	1	4	3	3	14	4	10	0	1	3	5	5	14	0	1	0	2
k__Bacteria;p__Firmicutes;c__Clostridia;o__Christensenellales;f__Christensenellaceae;g__Christensenellaceae R-7 group;s__uncultured bacterium	0	0	0	0	0	0	1	0	0	0	0	0	0	0	0	0	0	0	0	0	0	0	2	0
k__Bacteria;p__Firmicutes;c__Bacilli;o__Erysipelotrichales;f__Erysipelotrichaceae;g__Turicibacter;s__uncultured bacterium	101	257	66	328	27	49	93	106	82	128	99	44	141	72	495	282	79	156	32	230	94	81	255	207
k__Bacteria;p__Firmicutes;c__Clostridia;o__Lachnospirales;f__Lachnospiraceae;g__Eisenbergiella;s__uncultured bacterium	0	9	12	6	3	0	5	8	7	6	18	12	4	0	4	9	7	28	17	9	7	2	4	10
k__Bacteria;p__Firmicutes;c__Clostridia;o__Lachnospirales;f__Lachnospiraceae;g__Lachnoclostridium;s__uncultured bacterium	0	0	0	0	0	0	0	0	2	0	1	0	0	0	0	1	1	1	1	0	0	1	0	0
k__Bacteria;p__Firmicutes;c__Bacilli;o__Lactobacillales;f__Enterococcaceae;g__Enterococcus;s__Enterococcus faecium	1	0	0	0	0	0	0	0	0	0	0	1	0	0	0	0	2	0	0	0	0	0	0	1
k__Bacteria;p__Firmicutes;c__Bacilli;o__Erysipelotrichales;f__Erysipelatoclostridiaceae;g__Erysipelatoclostridium;s__uncultured bacterium	117	27	48	9	316	25	24	12	58	40	13	8	10	43	2	26	30	10	119	51	15	62	41	36
k__Bacteria;p__Firmicutes;c__Bacilli;o__RF39;f__uncultured bacterium;g__unknown;s__unknown	1	0	0	0	0	0	0	0	0	0	0	2	0	0	0	0	0	1	2	0	0	1	0	0
k__Bacteria;p__Proteobacteria;c__Gammaproteobacteria;o__Enterobacterales;f__Enterobacteriaceae;g__Escherichia-Shigella;s__Shigella sonnei	0	0	1	0	1	1	0	0	0	1	0	0	1	0	1	0	0	0	0	2	5	1	0	0
k__Bacteria;p__Firmicutes;c__Bacilli;o__Lactobacillales;f__Lactobacillaceae;g__Ligilactobacillus;s__Lactobacillus salivarius	1	0	0	0	0	0	0	0	0	0	0	0	0	0	0	0	0	0	0	0	0	0	0	0
k__Bacteria;p__Firmicutes;c__Clostridia;o__Oscillospirales;f__Ruminococcaceae;g__Faecalibacterium;s__uncultured bacterium	3	4	5	4	1	2	2	7	4	5	4	1	0	2	2	4	1	5	8	3	2	9	1	3
k__Bacteria;p__Cyanobacteria;c__Vampirivibrionia;o__Gastranaerophilales;f__uncultured bacterium;g__unknown;s__unknown	1	0	0	0	5	0	0	0	1	2	0	1	4	0	0	2	2	0	0	1	0	1	0	7
k__Bacteria;p__Firmicutes;c__Clostridia;o__Clostridia UCG-014;f__uncultured bacterium;g__unknown;s__unknown	2	122	95	0	4	2	0	14	2	0	0	0	3	1	10	3	0	2	1	1	0	0	0	0
k__Bacteria;p__Firmicutes;c__Clostridia;o__Lachnospirales;f__Lachnospiraceae;g__Lachnoclostridium;s__uncultured bacterium	1	0	0	0	0	0	0	0	0	0	0	0	0	0	0	0	0	0	0	0	0	0	0	0
k__Bacteria;p__Firmicutes;c__Clostridia;o__Clostridia UCG-014;f__uncultured rumen bacterium;g__unknown;s__unknown	0	0	1	2	0	2	0	0	0	1	0	0	0	0	0	0	0	0	0	0	0	0	0	0
k__Bacteria;p__Firmicutes;c__Bacilli;o__Bacillales;f__Bacillaceae;g__Bacillus;s__Bacillus litoralis	37	91	33	33	7	59	11	32	19	41	13	20	38	41	16	11	21	36	16	25	2	4	54	9
k__Bacteria;p__Proteobacteria;c__Gammaproteobacteria;o__Enterobacterales;f__Enterobacteriaceae;g__Escherichia-Shigella;s__Escherichia coli	0	0	0	0	0	0	0	0	0	0	0	0	0	0	0	0	0	0	0	0	0	1	0	0
k__Bacteria;p__Firmicutes;c__Bacilli;o__RF39;f__uncultured bacterium;g__unknown;s__unknown	4	5	1	2	3	0	7	18	7	2	6	2	1	6	1	2	0	1	5	9	1	2	3	2
k__Bacteria;p__Firmicutes;c__Clostridia;o__Lachnospirales;f__Lachnospiraceae;g__[Eubacterium] hallii group;s__uncultured bacterium	44	3	41	9	0	4	3	0	32	2	67	0	40	49	11	29	40	42	35	6	19	136	1	16
k__Bacteria;p__Firmicutes;c__Clostridia;o__Peptostreptococcales-Tissierellales;f__Peptostreptococcaceae;g__Romboutsia;s__uncultured bacterium	0	0	0	1	0	0	0	0	0	0	1	1	0	1	0	0	0	0	0	0	0	1	0	0
k__Bacteria;p__Firmicutes;c__Clostridia;o__Lachnospirales;f__Lachnospiraceae;g__uncultured;s__uncultured bacterium	1	0	0	1	9	9	0	1	1	1	0	1	1	1	0	1	2	0	0	1	0	1	3	1
k__Bacteria;p__Firmicutes;c__Clostridia;o__Lachnospirales;f__Lachnospiraceae;g__[Eubacterium] oxidoreducens group;s__uncultured bacterium	1	5	0	0	1	1	2	2	4	1	1	1	2	0	0	6	4	1	0	4	0	3	10	4
k__Bacteria;p__Firmicutes;c__Bacilli;o__Erysipelotrichales;f__Erysipelotrichaceae;g__Turicibacter;s__uncultured bacterium	100	500	160	413	36	52	45	84	65	65	134	43	36	21	127	432	120	73	60	310	118	157	118	410
k__Bacteria;p__Proteobacteria;c__Gammaproteobacteria;o__Enterobacterales;f__Enterobacteriaceae;g__Escherichia-Shigella;s__Escherichia coli	0	0	0	0	0	0	0	0	0	0	0	0	0	0	0	0	0	0	0	0	2	0	0	0
k__Bacteria;p__Firmicutes;c__Clostridia;o__Lachnospirales;f__Lachnospiraceae;g__[Ruminococcus] torques group;s__uncultured bacterium	3	2	0	0	2	2	2	1	2	1	2	0	2	1	1	1	0	0	1	1	2	0	0	2
k__Bacteria;p__Firmicutes;c__Bacilli;o__Lactobacillales;f__Lactobacillaceae;g__Weissella;s__uncultured bacterium	2	0	0	0	0	0	0	0	0	0	0	0	0	0	0	0	0	0	0	0	0	0	0	0
k__Bacteria;p__Bacteroidota;c__Bacteroidia;o__Bacteroidales;f__Rikenellaceae;g__Alistipes;s__gut metagenome	5	5	4	4	2	2	3	4	8	4	13	4	3	7	1	3	4	3	3	2	1	3	4	4
k__Bacteria;p__Firmicutes;c__Clostridia;o__Lachnospirales;f__Lachnospiraceae;g__uncultured;s__uncultured bacterium	0	0	0	0	0	0	0	0	0	0	0	1	0	0	0	0	0	0	0	1	0	0	1	0
k__Bacteria;p__Bacteroidota;c__Bacteroidia;o__Bacteroidales;f__Bacteroidaceae;g__Bacteroides;s__uncultured bacterium	0	1	4	0	2	5	2	1	3	10	0	3	9	11	11	0	0	2	0	0	1	3	8	1
k__Bacteria;p__Firmicutes;c__Clostridia;o__Oscillospirales;f__Oscillospiraceae;g__UCG-005;s__uncultured bacterium	0	1	0	0	0	0	0	0	0	0	0	1	0	0	0	0	0	1	0	1	0	0	0	2
k__Bacteria;p__Firmicutes;c__Bacilli;o__RF39;f__uncultured bacterium;g__unknown;s__unknown	4	0	0	0	4	1	0	0	0	1	0	1	10	0	0	0	0	1	0	2	0	0	7	0
k__Bacteria;p__Firmicutes;c__Bacilli;o__Lactobacillales;f__Streptococcaceae;g__Streptococcus;s__uncultured bacterium	0	0	0	0	0	0	1	0	0	0	0	0	0	0	0	0	0	0	0	0	0	0	0	0
k__Bacteria;p__Bacteroidota;c__Bacteroidia;o__Bacteroidales;f__Rikenellaceae;g__Alistipes;s__uncultured bacterium	1	0	0	1	0	1	1	0	0	0	0	2	3	2	1	2	2	1	0	2	1	0	8	5
k__Bacteria;p__Firmicutes;c__Bacilli;o__Bacillales;f__Bacillaceae;g__Bacillus;s__Bacillus sp. mixed culture X5-45	2	0	0	0	0	0	0	1	1	3	2	1	1	1	0	0	0	1	0	0	0	0	0	2
k__Bacteria;p__Firmicutes;c__Clostridia;o__Clostridia UCG-014;f__uncultured bacterium;g__unknown;s__unknown	0	0	3	0	0	0	0	0	0	1	0	0	1	0	0	0	1	2	0	0	0	1	0	1
k__Bacteria;p__Proteobacteria;c__Gammaproteobacteria;o__Enterobacterales;f__Enterobacteriaceae;g__Escherichia-Shigella;s__uncultured bacterium	0	1	1	1	0	1	0	0	0	0	0	0	0	0	0	0	0	0	0	0	2	1	0	0
k__Bacteria;p__Firmicutes;c__Bacilli;o__Lactobacillales;f__Lactobacillaceae;g__Ligilactobacillus;s__Lactobacillus salivarius	0	0	0	0	0	0	0	0	0	0	0	1	0	0	0	0	0	0	0	0	0	0	0	0
k__Bacteria;p__Firmicutes;c__Clostridia;o__Oscillospirales;f__Ruminococcaceae;g__Negativibacillus;s__uncultured bacterium	5	5	7	8	8	14	9	6	7	8	9	11	4	10	10	16	4	13	9	8	5	2	8	4
k__Bacteria;p__Firmicutes;c__Bacilli;o__Lactobacillales;f__Streptococcaceae;g__Streptococcus;s__Streptococcus sp. C2I28	1	1	1	1	0	0	5	1	3	0	1	2	1	3	1	2	0	0	3	1	7	2	0	4
k__Bacteria;p__Firmicutes;c__Clostridia;o__Oscillospirales;f__Ruminococcaceae;g__uncultured;s__uncultured bacterium	25	29	25	50	22	16	58	24	28	41	129	46	12	35	14	60	23	17	66	12	56	21	3	13
k__Bacteria;p__Firmicutes;c__Clostridia;o__Lachnospirales;f__Lachnospiraceae;g__Dorea;s__uncultured bacterium	1	0	0	0	0	0	0	0	0	0	0	0	0	0	0	0	0	0	0	0	0	0	0	0
k__Bacteria;p__Firmicutes;c__Bacilli;o__Lactobacillales;f__Streptococcaceae;g__Streptococcus;s__Streptococcus gallolyticus	1	1	4	8	3	0	7	1	5	2	4	4	4	4	4	2	0	2	4	3	5	0	4	3
k__Bacteria;p__Firmicutes;c__Clostridia;o__Oscillospirales;f__Oscillospiraceae;g__UCG-005;s__uncultured bacterium	0	4	0	1	0	0	1	0	0	0	0	0	1	1	0	0	0	0	0	0	0	0	2	0
k__Bacteria;p__Firmicutes;c__Clostridia;o__Peptococcales;f__Peptococcaceae;g__Peptococcus;s__uncultured organism	9	13	18	6	14	12	25	5	7	8	6	10	20	26	6	18	22	20	16	7	3	6	6	3
k__Bacteria;p__Firmicutes;c__Clostridia;o__Oscillospirales;f__Ruminococcaceae;g__Anaerotruncus;s__uncultured compost bacterium	2	5	2	3	1	1	6	3	4	1	0	4	2	2	2	6	2	4	0	3	0	1	2	1
k__Bacteria;p__Bacteroidota;c__Bacteroidia;o__Bacteroidales;f__Marinifilaceae;g__Butyricimonas;s__uncultured organism	3	4	5	3	3	12	5	8	5	1	5	3	3	5	6	1	1	5	9	3	2	1	5	5
k__Bacteria;p__Firmicutes;c__Bacilli;o__Lactobacillales;f__Lactobacillaceae;g__Ligilactobacillus;s__Lactobacillus salivarius	1	0	0	0	0	0	0	0	0	1	0	0	0	0	0	0	0	0	0	0	0	0	0	0
k__Bacteria;p__Cyanobacteria;c__Vampirivibrionia;o__Gastranaerophilales;f__uncultured organism;g__unknown;s__unknown	3	1	0	0	1	0	0	1	0	2	1	4	9	1	0	3	0	2	2	0	0	0	0	1
k__Bacteria;p__Firmicutes;c__Bacilli;o__Lactobacillales;f__Enterococcaceae;g__Enterococcus;s__Enterococcus durans	15	0	0	2	0	0	0	0	2	1	0	2	0	1	0	0	14	0	0	0	0	0	0	2
k__Bacteria;p__Firmicutes;c__Clostridia;o__Oscillospirales;f__Ruminococcaceae;g__Faecalibacterium;s__uncultured bacterium	0	0	0	0	0	0	0	0	0	3	1	0	0	0	0	0	1	0	1	0	0	0	0	0
k__Bacteria;p__Firmicutes;c__Incertae Sedis;o__DTU014;f__unidentified;g__unknown;s__unknown	6	0	3	0	5	6	3	4	3	5	3	6	10	1	4	1	4	1	6	2	1	2	5	1
k__Bacteria;p__Firmicutes;c__Clostridia;o__Oscillospirales;f__Ruminococcaceae;g__Subdoligranulum;s__uncultured bacterium	70	17	19	29	21	1	5	13	36	28	148	7	20	56	11	19	19	4	9	14	11	2	1	23
k__Bacteria;p__Firmicutes;c__Clostridia;o__Lachnospirales;f__Lachnospiraceae;g__Lachnospiraceae UCG-004;s__uncultured bacterium	0	1	2	0	1	2	2	1	0	2	0	0	2	6	3	0	0	2	1	0	0	1	20	3
k__Bacteria;p__Firmicutes;c__Bacilli;o__Lactobacillales;f__Lactobacillaceae;g__Ligilactobacillus;s__Lactobacillus salivarius	2	0	0	1	1	0	0	0	0	0	0	0	0	1	0	0	0	0	0	0	0	1	0	1
k__Bacteria;p__Firmicutes;c__Clostridia;o__Oscillospirales;f__Oscillospiraceae;g__Colidextribacter;s__uncultured bacterium	2	2	0	2	1	2	1	1	0	2	1	4	0	1	0	2	2	2	1	1	2	0	2	5
k__Bacteria;p__Firmicutes;c__Clostridia;o__Clostridia UCG-014;f__uncultured bacterium;g__unknown;s__unknown	4	0	1	0	0	1	26	0	2	3	0	1	22	0	1	1	1	1	0	0	0	1	1	0
k__Bacteria;p__Firmicutes;c__Bacilli;o__Lactobacillales;f__Lactobacillaceae;g__Ligilactobacillus;s__Lactobacillus salivarius	2	0	0	0	0	0	0	0	1	0	0	0	1	0	0	0	0	0	3	0	0	1	0	1
k__Bacteria;p__Firmicutes;c__Bacilli;o__Lactobacillales;f__Streptococcaceae;g__Streptococcus;s__Streptococcus sp. C2I5	1	2	7	9	2	2	6	1	6	4	6	7	4	4	5	3	2	1	2	5	15	3	2	7
k__Bacteria;p__Firmicutes;c__Clostridia;o__Oscillospirales;f__Butyricicoccaceae;g__uncultured;s__uncultured bacterium	1	1	2	2	0	0	4	1	0	1	1	1	2	5	1	1	0	2	1	3	2	5	4	1
k__Bacteria;p__Firmicutes;c__Clostridia;o__Peptostreptococcales-Tissierellales;f__Peptostreptococcaceae;g__Romboutsia;s__uncultured bacterium	0	0	0	0	0	0	0	0	0	0	0	0	0	0	0	1	0	0	0	0	0	0	0	0
k__Bacteria;p__Firmicutes;c__Bacilli;o__Erysipelotrichales;f__Erysipelotrichaceae;g__Turicibacter;s__uncultured bacterium	3	11	5	12	4	3	4	4	3	4	2	2	2	2	6	11	4	4	3	11	6	4	7	15
k__Bacteria;p__Firmicutes;c__Clostridia;o__Oscillospirales;f__Ruminococcaceae;g__Faecalibacterium;s__uncultured bacterium	2	1	0	0	0	0	0	0	0	8	0	0	0	0	0	0	1	0	3	0	0	1	0	0
k__Bacteria;p__Firmicutes;c__Clostridia;o__Oscillospirales;f__Ruminococcaceae;g__Faecalibacterium;s__uncultured bacterium	16	6	331	117	54	78	13	6	890	45	10	50	448	251	97	38	14	11	143	1048	147	829	117	19
k__Bacteria;p__Firmicutes;c__Clostridia;o__Clostridia UCG-014;f__uncultured bacterium;g__unknown;s__unknown	3	9	4	6	2	1	0	1	4	0	3	0	2	2	3	4	18	1	0	12	0	1	6	0
k__Bacteria;p__Bacteroidota;c__Bacteroidia;o__Bacteroidales;f__Bacteroidaceae;g__Bacteroides;s__uncultured organism	0	0	1	0	0	0	0	0	0	0	0	0	0	0	0	0	0	0	0	0	0	0	0	0
k__Bacteria;p__Firmicutes;c__Clostridia;o__Lachnospirales;f__Lachnospiraceae;g__uncultured;s__uncultured bacterium	0	8	6	15	3	1	2	12	3	1	5	2	1	1	13	1	2	2	4	5	2	2	1	1
k__Bacteria;p__Firmicutes;c__Clostridia;o__Christensenellales;f__Christensenellaceae;g__Christensenellaceae R-7 group;s__uncultured bacterium	3	6	4	5	10	2	2	3	4	4	0	4	1	3	3	0	3	1	1	3	0	0	1	4
k__Bacteria;p__Firmicutes;c__Clostridia;o__Oscillospirales;f__Ruminococcaceae;g__Subdoligranulum;s__uncultured bacterium	0	0	0	1	0	0	0	0	0	0	0	0	0	0	0	0	0	0	0	0	0	1	0	0
k__Bacteria;p__Firmicutes;c__Clostridia;o__Lachnospirales;f__Lachnospiraceae;g__Blautia;s__uncultured bacterium	10	0	14	2	0	0	12	0	69	3	0	1	0	0	2	0	0	0	11	10	0	1	1	35
k__Bacteria;p__Bacteroidota;c__Bacteroidia;o__Bacteroidales;f__Bacteroidaceae;g__Bacteroides;s__uncultured bacterium	0	0	0	0	1	0	1	1	0	1	0	0	1	2	0	0	0	0	0	0	0	0	3	1
k__Bacteria;p__Firmicutes;c__Bacilli;o__Lactobacillales;f__Streptococcaceae;g__Streptococcus;s__uncultured bacterium	2	3	9	8	4	3	18	2	5	6	8	1	8	9	7	5	3	2	3	6	18	2	1	11
k__Bacteria;p__Firmicutes;c__Clostridia;o__Lachnospirales;f__Lachnospiraceae;g__[Ruminococcus] gauvreauii group;s__uncultured bacterium	2	1	1	0	0	0	0	0	0	0	1	0	0	0	1	0	0	1	0	1	1	1	0	1
k__Bacteria;p__Firmicutes;c__Clostridia;o__Oscillospirales;f__Ruminococcaceae;g__Subdoligranulum;s__uncultured bacterium	0	0	0	0	0	1	0	0	0	0	1	0	0	0	0	0	0	0	0	0	0	0	1	0
k__Bacteria;p__Firmicutes;c__Clostridia;o__Oscillospirales;f__Oscillospiraceae;g__Colidextribacter;s__uncultured bacterium	1	1	0	0	0	0	0	0	0	0	0	0	0	0	0	1	0	0	0	0	0	0	0	0
k__Bacteria;p__Firmicutes;c__Clostridia;o__Clostridia UCG-014;f__uncultured bacterium;g__unknown;s__unknown	1	0	2	4	0	2	0	1	1	0	0	0	2	1	0	0	0	4	3	2	0	3	1	0
k__Bacteria;p__Firmicutes;c__Clostridia;o__Peptostreptococcales-Tissierellales;f__Anaerovoracaceae;g__Family XIII AD3011 group;s__gut metagenome	5	6	6	12	5	1	8	2	2	7	11	5	4	12	11	4	6	2	6	5	4	1	3	3
k__Bacteria;p__Firmicutes;c__Bacilli;o__Lactobacillales;f__Lactobacillaceae;g__Limosilactobacillus;s__uncultured bacterium	1	0	2	0	2	0	0	0	0	0	0	2	2	0	0	0	0	0	0	0	1	0	0	1
k__Bacteria;p__Firmicutes;c__Clostridia;o__Oscillospirales;f__Oscillospiraceae;g__UCG-005;s__uncultured bacterium	16	1	0	0	0	0	1	0	0	0	0	0	0	0	0	1	1	0	0	0	0	0	1	0
k__Bacteria;p__Firmicutes;c__Clostridia;o__Lachnospirales;f__Lachnospiraceae;g__Shuttleworthia;s__uncultured bacterium	1	0	0	0	0	0	0	0	0	0	0	1	0	1	0	0	0	0	0	1	0	0	0	0
k__Bacteria;p__Firmicutes;c__Clostridia;o__Oscillospirales;f__Oscillospiraceae;g__UCG-005;s__uncultured bacterium	1	2	1	0	0	0	1	0	0	1	0	0	0	0	0	0	0	0	0	0	0	1	1	1
k__Bacteria;p__Firmicutes;c__Clostridia;o__Clostridia vadinBB60 group;f__uncultured bacterium;g__unknown;s__unknown	150	64	42	5	47	364	112	10	41	73	38	21	126	6	19	56	23	17	62	17	3	13	606	187
k__Bacteria;p__Firmicutes;c__Clostridia;o__Monoglobales;f__Monoglobaceae;g__Monoglobus;s__uncultured bacterium	1	3	0	0	0	0	0	1	0	0	0	0	0	0	0	0	0	0	0	0	0	0	0	2
k__Bacteria;p__Proteobacteria;c__Gammaproteobacteria;o__Enterobacterales;f__Enterobacteriaceae;g__Escherichia-Shigella;s__uncultured bacterium	1	0	0	0	0	0	0	0	0	0	0	0	1	0	1	0	1	0	0	2	9	2	3	4
k__Bacteria;p__Proteobacteria;c__Gammaproteobacteria;o__Enterobacterales;f__Enterobacteriaceae;g__Escherichia-Shigella;s__uncultured bacterium	0	0	0	1	1	0	0	0	0	1	0	0	0	0	0	0	0	0	1	1	0	1	0	1
k__Bacteria;p__Firmicutes;c__Clostridia;o__Lachnospirales;f__Lachnospiraceae;g__Roseburia;s__uncultured bacterium	1	11	0	3	3	3	38	0	15	0	0	9	22	4	0	45	11	0	0	27	0	21	0	5
k__Bacteria;p__Firmicutes;c__Bacilli;o__Lactobacillales;f__Streptococcaceae;g__Streptococcus;s__Streptococcus gallolyticus	1	1	5	5	2	1	3	0	3	0	4	2	3	0	1	1	1	0	2	2	6	0	0	2
k__Bacteria;p__Firmicutes;c__Clostridia;o__Lachnospirales;f__Lachnospiraceae;g__[Ruminococcus] torques group;s__uncultured organism	0	0	0	0	0	1	0	1	0	1	1	1	1	0	0	1	0	0	1	0	0	0	0	0
k__Bacteria;p__Firmicutes;c__Clostridia;o__Oscillospirales;f__Ruminococcaceae;g__Subdoligranulum;s__uncultured bacterium	1	3	6	32	1	3	1	1	1	6	14	3	14	4	4	4	1	3	6	1	0	27	69	2
k__Bacteria;p__Firmicutes;c__Clostridia;o__Oscillospirales;f__UCG-011;g__uncultured bacterium;s__unknown	0	1	0	1	1	2	3	0	0	1	0	2	1	1	1	2	1	1	1	2	0	1	1	4
k__Bacteria;p__Firmicutes;c__Bacilli;o__Lactobacillales;f__Lactobacillaceae;g__Ligilactobacillus;s__Lactobacillus salivarius	41	2	6	4	3	0	4	2	5	11	1	4	12	5	2	2	1	4	2	0	7	14	1	8
k__Bacteria;p__Firmicutes;c__Clostridia;o__Oscillospirales;f__[Eubacterium] coprostanoligenes group;g__uncultured bacterium;s__unknown	2	3	1	1	7	2	3	3	0	2	1	2	2	0	0	0	1	1	0	0	0	0	0	0
k__Bacteria;p__Firmicutes;c__Clostridia;o__Monoglobales;f__Monoglobaceae;g__Monoglobus;s__uncultured bacterium	2	4	2	3	2	0	2	1	0	3	0	1	3	1	3	0	6	0	2	4	0	0	0	2
k__Bacteria;p__Proteobacteria;c__Gammaproteobacteria;o__Enterobacterales;f__Enterobacteriaceae;g__Escherichia-Shigella;s__uncultured bacterium	0	0	0	0	0	1	0	0	0	0	0	0	0	1	0	0	0	0	1	1	2	1	1	1
k__Bacteria;p__Firmicutes;c__Clostridia;o__Christensenellales;f__Christensenellaceae;g__Christensenellaceae R-7 group;s__uncultured bacterium	1	0	0	0	0	0	0	0	0	0	0	0	0	0	0	0	0	0	0	0	0	0	0	0
k__Bacteria;p__Firmicutes;c__Bacilli;o__Erysipelotrichales;f__Erysipelotrichaceae;g__Turicibacter;s__uncultured bacterium	0	0	1	0	0	0	0	0	0	0	0	0	0	0	0	0	0	0	0	0	0	0	0	2
k__Bacteria;p__Firmicutes;c__Clostridia;o__Oscillospirales;f__Oscillospiraceae;g__Colidextribacter;s__uncultured bacterium	3	0	1	0	0	0	0	0	0	1	0	0	0	0	0	0	2	0	0	0	0	0	1	1
k__Bacteria;p__Firmicutes;c__Bacilli;o__Lactobacillales;f__Lactobacillaceae;g__Ligilactobacillus;s__Lactobacillus salivarius	5	0	0	1	0	0	0	0	0	1	0	0	1	0	0	0	0	0	1	0	1	0	0	1
k__Bacteria;p__Proteobacteria;c__Gammaproteobacteria;o__Enterobacterales;f__Enterobacteriaceae;g__Escherichia-Shigella;s__uncultured bacterium	0	0	0	0	0	0	0	0	0	0	0	0	0	0	0	0	0	0	0	0	1	0	0	0
k__Bacteria;p__Firmicutes;c__Clostridia;o__Oscillospirales;f__Ruminococcaceae;g__Incertae Sedis;s__uncultured organism	3	1	3	49	1	1	40	37	34	0	2	30	1	13	18	6	0	6	12	11	53	7	1	9
k__Bacteria;p__Firmicutes;c__Clostridia;o__Lachnospirales;f__Lachnospiraceae;g__Tyzzerella;s__uncultured organism	1	0	0	1	0	0	0	1	0	1	0	0	0	0	0	0	0	0	0	0	1	0	1	0
k__Bacteria;p__Firmicutes;c__Clostridia;o__Clostridia UCG-014;f__uncultured bacterium;g__unknown;s__unknown	1	1	3	0	3	0	0	0	3	0	0	0	0	0	0	0	1	0	0	3	0	0	0	2
k__Bacteria;p__Firmicutes;c__Clostridia;o__Oscillospirales;f__Ruminococcaceae;g__DTU089;s__uncultured Firmicutes bacterium	1	0	0	0	0	1	0	0	1	0	1	0	2	0	0	0	0	0	0	0	0	2	1	0
k__Bacteria;p__Firmicutes;c__Bacilli;o__RF39;f__uncultured bacterium;g__unknown;s__unknown	0	5	4	50	1	2	3	76	2	2	0	0	0	2	11	23	0	5	10	2	34	11	0	0
k__Bacteria;p__Firmicutes;c__Clostridia;o__Clostridia UCG-014;f__uncultured bacterium;g__unknown;s__unknown	1	8	1	0	4	2	3	9	5	1	4	5	4	1	7	1	8	2	9	1	1	3	1	1
k__Bacteria;p__Firmicutes;c__Clostridia;o__Oscillospirales;f__Oscillospiraceae;g__UCG-005;s__uncultured bacterium	3	4	1	0	0	0	2	1	2	1	0	0	3	0	1	2	2	4	0	2	1	1	2	2
k__Bacteria;p__Firmicutes;c__Clostridia;o__Clostridia vadinBB60 group;f__uncultured bacterium;g__unknown;s__unknown	2	0	0	0	2	4	1	0	1	0	0	1	0	0	0	0	1	0	3	1	0	0	0	1
k__Bacteria;p__Proteobacteria;c__Gammaproteobacteria;o__Enterobacterales;f__Enterobacteriaceae;g__Escherichia-Shigella;s__Escherichia fergusonii	0	0	1	0	2	0	0	0	1	0	1	0	0	0	1	0	0	0	0	0	4	1	1	0
k__Bacteria;p__Bacteroidota;c__Bacteroidia;o__Bacteroidales;f__Bacteroidaceae;g__Bacteroides;s__uncultured bacterium	1	0	0	0	0	0	0	0	0	0	0	0	0	0	0	0	0	0	0	0	0	0	0	0
k__Bacteria;p__Firmicutes;c__Clostridia;o__Oscillospirales;f__Hydrogenoanaerobacterium;g__uncultured bacterium;s__unknown	0	0	1	1	1	1	0	0	1	0	0	0	0	0	0	0	0	1	1	0	0	0	0	2
k__Bacteria;p__Firmicutes;c__Clostridia;o__Lachnospirales;f__Lachnospiraceae;g__Lachnospiraceae UCG-006;s__uncultured bacterium	0	0	0	0	1	0	2	0	0	0	0	1	0	0	0	0	1	1	0	1	0	0	0	2
k__Bacteria;p__Firmicutes;c__Bacilli;o__Lactobacillales;f__Streptococcaceae;g__Streptococcus;s__Streptococcus gallolyticus	2	3	5	10	2	2	6	1	10	3	9	4	7	4	9	3	2	2	5	1	13	1	3	5
k__Bacteria;p__Firmicutes;c__Clostridia;o__Peptostreptococcales-Tissierellales;f__Anaerovoracaceae;g__Family XIII AD3011 group;s__uncultured bacterium	1	0	1	0	2	1	3	8	9	1	2	2	3	2	2	3	1	5	2	1	0	0	1	0
k__Bacteria;p__Firmicutes;c__Clostridia;o__Lachnospirales;f__Lachnospiraceae;g__[Eubacterium] hallii group;s__uncultured bacterium	2	8	1	1	0	0	8	0	0	0	0	0	0	0	2	0	5	0	1	1	0	0	0	0
k__Bacteria;p__Firmicutes;c__Clostridia;o__Oscillospirales;f__Ruminococcaceae;g__uncultured;s__uncultured bacterium	1	0	1	2	0	0	0	0	0	2	1	1	0	0	0	0	1	0	0	1	0	0	0	1
k__Bacteria;p__Bacteroidota;c__Bacteroidia;o__Bacteroidales;f__Rikenellaceae;g__Alistipes;s__Alistipes finegoldii DSM 17242	2	1	2	0	0	1	0	3	0	1	0	0	0	0	0	0	0	0	0	1	0	0	0	1
k__Bacteria;p__Firmicutes;c__Clostridia;o__Clostridia UCG-014;f__uncultured organism;g__unknown;s__unknown	7	3	1	1	35	15	2	7	5	3	6	4	3	23	9	7	0	22	1	1	5	2	5	0
k__Bacteria;p__Bacteroidota;c__Bacteroidia;o__Bacteroidales;f__Barnesiellaceae;g__Barnesiella;s__Barnesiella viscericola DSM 18177	31	11	14	15	8	14	17	19	15	6	12	25	17	23	16	26	19	6	23	14	18	27	11	11
k__Bacteria;p__Firmicutes;c__Bacilli;o__Bacillales;f__Bacillaceae;g__Bacillus;s__Bacillus sp. BAB-2042	1	0	0	0	0	0	0	0	0	1	0	0	1	0	0	0	0	0	0	0	0	0	2	1
k__Bacteria;p__Firmicutes;c__Clostridia;o__Lachnospirales;f__Lachnospiraceae;g__[Ruminococcus] torques group;s__uncultured bacterium	4	15	9	17	20	63	6	49	5	12	1	44	6	57	13	1	52	1	0	1	0	47	2	28
k__Bacteria;p__Firmicutes;c__Clostridia;o__Oscillospirales;f__Ruminococcaceae;g__Faecalibacterium;s__uncultured bacterium	0	1	1	0	0	0	0	1	1	0	0	0	1	2	0	0	0	0	0	0	0	1	0	1
k__Bacteria;p__Firmicutes;c__Clostridia;o__Oscillospirales;f__Oscillospiraceae;g__UCG-005;s__uncultured bacterium	3	7	1	0	7	2	2	0	0	0	1	4	1	0	1	5	1	2	2	2	1	4	28	2
k__Bacteria;p__Firmicutes;c__Clostridia;o__Oscillospirales;f__Ruminococcaceae;g__Ruminococcus;s__uncultured bacterium	1	2	0	1	1	0	8	1	1	0	0	1	2	0	2	1	0	1	1	1	1	1	1	1
k__Bacteria;p__Firmicutes;c__Clostridia;o__Oscillospirales;f__Ruminococcaceae;g__Faecalibacterium;s__uncultured bacterium	0	51	9	4	6	7	8	18	14	13	193	6	1	17	6	2	1	13	13	53	4	7	2	0
k__Bacteria;p__Firmicutes;c__Clostridia;o__Oscillospirales;f__Ruminococcaceae;g__Subdoligranulum;s__uncultured bacterium	0	0	0	0	0	0	0	0	0	0	0	0	0	0	0	0	0	1	0	0	0	0	0	0
k__Bacteria;p__Firmicutes;c__Clostridia;o__Lachnospirales;f__Lachnospiraceae;g__[Ruminococcus] torques group;s__uncultured bacterium	0	0	0	0	1	0	0	2	1	0	0	1	1	0	1	0	1	0	0	0	0	1	1	0
k__Bacteria;p__Firmicutes;c__Clostridia;o__Lachnospirales;f__Lachnospiraceae;g__Lachnoclostridium;s__uncultured bacterium	0	0	0	0	0	0	0	0	0	1	0	0	0	0	0	0	0	0	1	0	0	0	0	0
k__Bacteria;p__Firmicutes;c__Bacilli;o__Erysipelotrichales;f__Erysipelotrichaceae;g__Turicibacter;s__uncultured bacterium	4	4	3	4	2	0	2	3	2	1	1	2	1	0	2	5	2	1	1	6	1	2	1	5
k__Bacteria;p__Firmicutes;c__Clostridia;o__Oscillospirales;f__Ruminococcaceae;g__uncultured;s__uncultured bacterium	0	0	0	0	0	0	0	0	0	0	0	0	1	0	0	0	0	2	0	0	0	1	0	0
k__Bacteria;p__Firmicutes;c__Clostridia;o__Clostridia vadinBB60 group;f__uncultured bacterium;g__unknown;s__unknown	1	0	0	0	0	0	0	0	0	0	0	0	1	0	0	0	0	0	0	0	0	0	0	1
k__Bacteria;p__Firmicutes;c__Clostridia;o__Lachnospirales;f__Lachnospiraceae;g__Blautia;s__uncultured bacterium	1	0	0	0	0	0	0	0	0	0	0	0	0	0	0	0	0	0	0	0	1	0	0	0
k__Bacteria;p__Firmicutes;c__Bacilli;o__Erysipelotrichales;f__Erysipelotrichaceae;g__Turicibacter;s__uncultured bacterium	8	18	5	25	1	1	2	4	6	6	8	2	2	3	13	19	4	6	4	17	6	10	12	20
k__Bacteria;p__Firmicutes;c__Bacilli;o__RF39;f__uncultured bacterium;g__unknown;s__unknown	4	4	0	0	3	0	0	0	1	0	1	0	0	0	0	5	0	0	0	0	0	1	1	1
k__Bacteria;p__Firmicutes;c__Clostridia;o__Clostridia UCG-014;f__uncultured bacterium;g__unknown;s__unknown	2	5	0	2	0	0	1	1	1	1	0	0	2	8	1	0	2	1	0	1	1	0	1	1
k__Bacteria;p__Actinobacteriota;c__Actinobacteria;o__Bifidobacteriales;f__Bifidobacteriaceae;g__Bifidobacterium;s__human gut metagenome	0	0	0	0	0	0	0	0	0	0	0	0	0	0	0	0	0	0	1	0	0	0	0	0
k__Bacteria;p__Firmicutes;c__Clostridia;o__Lachnospirales;f__Lachnospiraceae;g__Tuzzerella;s__uncultured organism	19	76	5	10	25	80	9	13	85	11	136	13	3	5	21	14	33	4	6	7	49	1	72	0
k__Bacteria;p__Firmicutes;c__Clostridia;o__Christensenellales;f__Christensenellaceae;g__Christensenellaceae R-7 group;s__uncultured organism	3	1	0	0	2	0	0	0	0	3	0	5	2	0	0	1	0	1	4	7	0	0	0	0
k__Bacteria;p__Firmicutes;c__Clostridia;o__Oscillospirales;f__Ruminococcaceae;g__Faecalibacterium;s__uncultured bacterium	4	10	18	3	22	23	13	7	3	35	2	7	25	48	20	2	2	46	1	14	6	16	125	37
k__Bacteria;p__Bacteroidota;c__Bacteroidia;o__Bacteroidales;f__Muribaculaceae;g__uncultured bacterium;s__unknown	2	2	1	4	1	2	4	2	1	0	0	0	1	1	1	2	2	0	1	1	2	3	3	5
k__Bacteria;p__Firmicutes;c__Clostridia;o__Lachnospirales;f__Lachnospiraceae;g__uncultured;s__uncultured bacterium	0	0	0	2	0	0	0	1	1	1	0	1	0	1	0	1	2	0	0	1	0	0	0	0
k__Bacteria;p__Firmicutes;c__Clostridia;o__Oscillospirales;f__Oscillospiraceae;g__uncultured;s__uncultured bacterium	4	3	2	1	4	14	6	3	3	4	0	1	3	2	0	1	1	4	0	0	0	2	9	2
k__Bacteria;p__Bacteroidota;c__Bacteroidia;o__Bacteroidales;f__Bacteroidaceae;g__Bacteroides;s__uncultured bacterium	1	1	2	2	4	5	3	1	0	7	0	4	2	4	5	1	0	3	1	2	1	4	6	2
k__Bacteria;p__Firmicutes;c__Clostridia;o__Oscillospirales;f__Ruminococcaceae;g__Ruminococcus;s__uncultured bacterium	0	0	0	0	0	0	0	0	0	0	0	0	0	0	0	0	0	1	0	0	0	0	0	1
k__Bacteria;p__Firmicutes;c__Clostridia;o__Oscillospirales;f__UCG-010;g__uncultured bacterium;s__unknown	0	0	0	0	0	0	0	0	0	0	0	4	0	0	0	0	0	1	0	0	0	1	0	0
k__Bacteria;p__Firmicutes;c__Clostridia;o__Oscillospirales;f__Ruminococcaceae;g__UBA1819;s__uncultured organism	0	4	0	0	6	0	0	2	7	17	0	0	2	2	0	0	0	0	0	0	0	2	0	0
k__Bacteria;p__Bacteroidota;c__Bacteroidia;o__Bacteroidales;f__Bacteroidaceae;g__Bacteroides;s__uncultured organism	0	0	2	0	1	2	0	0	0	2	0	2	2	3	3	0	0	1	0	0	0	0	1	1
k__Bacteria;p__Bacteroidota;c__Bacteroidia;o__Bacteroidales;f__Bacteroidaceae;g__Bacteroides;s__uncultured bacterium	2	2	5	0	2	5	2	3	2	8	0	10	4	6	10	0	0	4	0	2	0	3	5	2
k__Bacteria;p__Firmicutes;c__Clostridia;o__Lachnospirales;f__Lachnospiraceae;g__Lachnospiraceae FCS020 group;s__uncultured bacterium	5	6	4	2	6	1	1	3	9	3	8	6	7	2	3	6	6	7	3	1	1	3	9	3
k__Bacteria;p__Firmicutes;c__Clostridia;o__Oscillospirales;f__Ruminococcaceae;g__Negativibacillus;s__uncultured bacterium	169	113	65	221	154	55	182	150	199	139	180	253	63	102	173	133	270	118	92	229	169	102	44	129
k__Bacteria;p__Firmicutes;c__Clostridia;o__Oscillospirales;f__Oscillospiraceae;g__UCG-005;s__uncultured rumen bacterium	2	1	1	3	0	2	1	2	2	0	2	1	0	1	1	1	5	2	2	2	0	1	5	1
k__Bacteria;p__Firmicutes;c__Bacilli;o__Lactobacillales;f__Lactobacillaceae;g__Weissella;s__Weissella hellenica	0	0	0	0	0	0	0	0	0	0	1	0	0	0	0	0	0	0	0	0	0	0	0	0
k__Bacteria;p__Firmicutes;c__Clostridia;o__Oscillospirales;f__Oscillospiraceae;g__uncultured;s__uncultured bacterium	1	1	0	0	1	0	0	0	0	0	1	0	1	0	1	0	0	0	1	0	0	1	1	2
k__Bacteria;p__Bacteroidota;c__Bacteroidia;o__Bacteroidales;f__Bacteroidaceae;g__Bacteroides;s__uncultured bacterium	0	0	0	0	0	0	0	0	0	1	0	0	0	0	0	0	0	0	0	0	0	0	0	0
k__Bacteria;p__Firmicutes;c__Clostridia;o__Oscillospirales;f__Butyricicoccaceae;g__Butyricicoccus;s__uncultured bacterium	2	6	0	1	2	2	0	1	0	1	0	1	8	2	4	0	0	2	5	8	27	2	5	3
k__Bacteria;p__Firmicutes;c__Clostridia;o__Lachnospirales;f__Lachnospiraceae;g__Blautia;s__uncultured bacterium	1	0	0	2	0	0	0	0	0	0	0	0	1	0	0	0	2	3	0	0	0	0	3	1
k__Bacteria;p__Firmicutes;c__Clostridia;o__Lachnospirales;f__Lachnospiraceae;g__Dorea;s__uncultured bacterium	0	0	0	0	0	0	0	0	0	0	0	0	0	0	0	1	0	0	0	0	0	0	0	0
k__Bacteria;p__Bacteroidota;c__Bacteroidia;o__Bacteroidales;f__Bacteroidaceae;g__Bacteroides;s__uncultured bacterium	2	2	3	2	4	8	2	4	2	9	0	5	4	8	5	0	0	3	1	4	0	3	8	3
k__Bacteria;p__Firmicutes;c__Clostridia;o__Clostridia UCG-014;f__uncultured bacterium;g__unknown;s__unknown	13	40	7	16	3	1	2	13	92	2	8	5	7	249	21	26	4	58	3	3	7	25	2	14
k__Bacteria;p__Firmicutes;c__Bacilli;o__Lactobacillales;f__Lactobacillaceae;g__Weissella;s__Weissella paramesenteroides	4	0	0	0	3	0	0	0	0	0	1	0	0	0	0	0	0	0	0	0	0	1	0	0
k__Bacteria;p__Firmicutes;c__Clostridia;o__Monoglobales;f__Monoglobaceae;g__Monoglobus;s__uncultured bacterium	1	3	0	2	3	2	1	5	4	2	9	2	6	0	0	1	2	0	2	1	0	1	0	2
k__Bacteria;p__Firmicutes;c__Clostridia;o__Peptostreptococcales-Tissierellales;f__Anaerovoracaceae;g__[Eubacterium] brachy group;s__uncultured bacterium	1	0	0	0	0	0	0	0	0	0	0	0	0	0	0	0	0	0	0	0	0	0	0	0
k__Bacteria;p__Firmicutes;c__Clostridia;o__Oscillospirales;f__Ruminococcaceae;g__Incertae Sedis;s__uncultured bacterium	0	1	0	2	1	0	2	1	1	1	4	1	1	2	0	1	0	1	2	0	1	0	1	1
k__Bacteria;p__Firmicutes;c__Clostridia;o__Oscillospirales;f__Oscillospiraceae;g__uncultured;s__uncultured organism	0	0	1	0	0	0	1	1	0	0	0	0	0	1	0	0	0	0	0	0	0	0	0	0
k__Bacteria;p__Firmicutes;c__Clostridia;o__Lachnospirales;f__Defluviitaleaceae;g__Defluviitaleaceae UCG-011;s__uncultured bacterium	1	1	0	1	1	1	0	1	2	2	1	1	0	1	1	0	0	1	1	0	0	1	1	0
k__Bacteria;p__Bacteroidota;c__Bacteroidia;o__Bacteroidales;f__Bacteroidaceae;g__Bacteroides;s__uncultured bacterium	1	1	3	1	1	2	0	2	1	3	0	0	2	4	1	0	0	2	1	0	0	1	6	2
k__Bacteria;p__Firmicutes;c__Negativicutes;o__Veillonellales-Selenomonadales;f__Veillonellaceae;g__Megasphaera;s__uncultured bacterium	1	0	0	0	0	0	0	0	0	0	0	0	0	0	0	0	1	0	0	0	0	0	0	0
k__Bacteria;p__Bacteroidota;c__Bacteroidia;o__Bacteroidales;f__Bacteroidaceae;g__Bacteroides;s__uncultured bacterium	1	1	2	0	1	2	1	2	1	6	0	5	6	4	4	1	0	1	1	1	0	1	6	3
k__Bacteria;p__Firmicutes;c__Clostridia;o__Oscillospirales;f__Ruminococcaceae;g__uncultured;s__uncultured Clostridiales bacterium	3	6	6	1	8	5	8	6	9	7	9	16	10	13	4	6	6	6	5	9	2	6	3	3
k__Bacteria;p__Firmicutes;c__Negativicutes;o__Veillonellales-Selenomonadales;f__Veillonellaceae;g__Megasphaera;s__Megasphaera elsdenii DSM 20460	2	0	0	0	0	0	0	0	0	0	0	0	0	0	0	0	3	0	0	0	0	0	0	0
k__Bacteria;p__Firmicutes;c__Clostridia;o__Monoglobales;f__Monoglobaceae;g__Monoglobus;s__uncultured bacterium	2	0	0	0	0	0	0	0	0	0	0	0	4	0	1	0	0	10	0	4	1	7	5	0
k__Bacteria;p__Firmicutes;c__Clostridia;o__Oscillospirales;f__Oscillospiraceae;g__UCG-005;s__gut metagenome	1	0	0	0	0	0	0	0	1	1	0	1	1	0	0	4	0	0	0	3	0	0	1	0
k__Bacteria;p__Actinobacteriota;c__Actinobacteria;o__Bifidobacteriales;f__Bifidobacteriaceae;g__Bifidobacterium;s__Bifidobacterium callitrichidarum	0	0	0	0	0	0	0	0	0	1	0	0	0	0	0	0	0	0	0	0	0	0	0	0
k__Bacteria;p__Firmicutes;c__Clostridia;o__Lachnospirales;f__Lachnospiraceae;g__uncultured;s__uncultured bacterium	0	0	1	0	0	1	2	1	1	0	2	1	0	0	0	2	1	1	0	3	0	1	1	1
k__Bacteria;p__Firmicutes;c__Clostridia;o__Oscillospirales;f__[Eubacterium] coprostanoligenes group;g__uncultured bacterium;s__unknown	1	0	0	0	0	0	0	0	0	0	0	0	0	0	0	0	1	0	0	232	1	1	0	1
k__Bacteria;p__Firmicutes;c__Clostridia;o__Oscillospirales;f__Ruminococcaceae;g__Faecalibacterium;s__uncultured bacterium	1	1	0	0	1	1	0	0	0	5	0	1	1	4	1	0	1	2	0	3	0	2	0	0
k__Bacteria;p__Firmicutes;c__Clostridia;o__Oscillospirales;f__Ruminococcaceae;g__Incertae Sedis;s__uncultured bacterium	1	1	2	2	0	0	0	1	2	2	1	0	0	0	2	0	0	3	0	0	4	1	4	4
k__Bacteria;p__Firmicutes;c__Clostridia;o__Oscillospirales;f__Oscillospiraceae;g__uncultured;s__uncultured bacterium	14	21	18	25	25	32	37	7	16	17	16	54	39	19	14	42	13	35	53	15	8	15	7	16
k__Bacteria;p__Firmicutes;c__Clostridia;o__Oscillospirales;f__Ruminococcaceae;g__Faecalibacterium;s__uncultured bacterium	11	17	16	5	13	4	27	11	9	15	11	6	13	15	15	23	19	14	11	16	9	25	2	25
k__Bacteria;p__Firmicutes;c__Clostridia;o__Clostridia UCG-014;f__uncultured bacterium;g__unknown;s__unknown	44	25	4	2	178	2	212	16	220	46	2	63	4	39	9	69	64	2	0	9	4	9	42	89
k__Bacteria;p__Bacteroidota;c__Bacteroidia;o__Bacteroidales;f__Prevotellaceae;g__Prevotella_9;s__uncultured bacterium	0	0	0	0	0	0	0	0	0	0	1	0	0	0	0	0	0	0	0	0	0	0	0	1
k__Bacteria;p__Firmicutes;c__Clostridia;o__Clostridia UCG-014;f__uncultured bacterium;g__unknown;s__unknown	50	78	42	31	50	215	96	40	499	17	811	27	81	16	45	72	141	54	41	68	38	84	67	50
k__Bacteria;p__Firmicutes;c__Clostridia;o__Monoglobales;f__Monoglobaceae;g__Monoglobus;s__uncultured bacterium	4	1	1	0	2	0	0	0	13	0	1	0	1	0	0	0	0	0	0	0	0	0	0	1
k__Bacteria;p__Firmicutes;c__Clostridia;o__Clostridia vadinBB60 group;f__uncultured bacterium;g__unknown;s__unknown	43	74	70	16	93	427	72	42	16	36	82	126	28	40	5	123	146	6	33	26	2	57	132	34
k__Bacteria;p__Firmicutes;c__Clostridia;o__Peptostreptococcales-Tissierellales;f__Peptostreptococcaceae;g__Romboutsia;s__uncultured organism	1	1	1	1	0	0	2	0	0	1	0	0	1	0	2	2	0	2	1	2	1	1	3	1
k__Bacteria;p__Firmicutes;c__Clostridia;o__Lachnospirales;f__Lachnospiraceae;g__Blautia;s__uncultured organism	1	3	6	2	3	11	6	5	1	16	2	1	11	8	8	0	0	19	0	4	7	5	59	12
k__Bacteria;p__Firmicutes;c__Clostridia;o__Oscillospirales;f__UCG-010;g__uncultured bacterium;s__unknown	0	0	0	0	0	0	0	0	0	1	0	0	0	0	0	0	0	0	0	0	0	1	1	0
k__Bacteria;p__Bacteroidota;c__Bacteroidia;o__Bacteroidales;f__Bacteroidaceae;g__Bacteroides;s__uncultured bacterium	0	1	1	0	1	0	0	1	1	3	0	4	2	3	1	0	0	1	0	0	0	0	4	1
k__Bacteria;p__Firmicutes;c__Clostridia;o__Lachnospirales;f__Lachnospiraceae;g__Catenibacillus;s__Catenibacillus scindens	1	2	0	1	0	0	1	0	1	0	7	1	2	0	0	3	2	7	7	1	1	2	1	3
k__Bacteria;p__Firmicutes;c__Clostridia;o__Lachnospirales;f__Lachnospiraceae;g__uncultured;s__uncultured organism	128	29	66	95	171	205	69	9	5	7	2	135	157	17	75	7	10	23	40	39	9	63	39	25
k__Bacteria;p__Firmicutes;c__Clostridia;o__Oscillospirales;f__Ruminococcaceae;g__Ruminococcus;s__uncultured bacterium	1	0	0	0	2	1	1	1	0	0	2	1	1	2	0	2	1	4	1	2	1	1	4	2
k__Bacteria;p__Firmicutes;c__Clostridia;o__Oscillospirales;f__Oscillospiraceae;g__uncultured;s__Clostridium sp. AUH-JLC140	0	1	0	0	2	1	0	0	1	1	0	1	0	1	0	2	1	0	0	0	1	0	0	0
k__Bacteria;p__Firmicutes;c__Bacilli;o__Lactobacillales;f__Lactobacillaceae;g__Lactobacillus;s__uncultured bacterium	1	0	0	0	0	0	0	0	0	0	0	0	1	0	0	0	0	1	0	0	1	0	0	0
k__Bacteria;p__Firmicutes;c__Clostridia;o__Oscillospirales;f__Oscillospiraceae;g__Colidextribacter;s__uncultured bacterium	2	0	0	0	10	5	1	0	0	26	0	4	0	4	0	0	2	2	0	0	0	3	21	2
k__Bacteria;p__Firmicutes;c__Clostridia;o__Oscillospirales;f__Oscillospiraceae;g__uncultured;s__uncultured rumen bacterium	2	8	0	2	5	4	5	0	0	0	0	4	3	0	0	0	6	1	0	0	0	1	0	1
k__Bacteria;p__Firmicutes;c__Clostridia;o__Lachnospirales;f__Lachnospiraceae;g__Blautia;s__uncultured bacterium	7	1	7	2	0	0	4	5	0	8	0	1	2	0	0	4	9	1	1	9	9	0	0	5
k__Bacteria;p__Firmicutes;c__Clostridia;o__Lachnospirales;f__Lachnospiraceae;g__uncultured;s__uncultured bacterium	0	0	1	0	1	0	0	0	2	1	1	1	9	0	0	0	0	0	0	0	1	3	1	1
k__Bacteria;p__Firmicutes;c__Clostridia;o__Oscillospirales;f__Butyricicoccaceae;g__UCG-009;s__uncultured rumen bacterium	1	0	1	0	0	0	1	0	0	0	1	2	2	0	0	0	0	0	0	0	0	0	0	0
k__Bacteria;p__Firmicutes;c__Clostridia;o__Lachnospirales;f__Lachnospiraceae;g__Anaerostipes;s__uncultured bacterium	1	16	19	22	18	7	3	57	2	11	5	28	10	12	6	4	9	37	19	30	80	7	2	9
k__Bacteria;p__Firmicutes;c__Clostridia;o__Clostridia UCG-014;f__uncultured bacterium;g__unknown;s__unknown	22	4	2	1	1	0	1	0	5	0	0	2	0	4	3	15	8	0	1	12	1	0	0	3
k__Bacteria;p__Firmicutes;c__Clostridia;o__Lachnospirales;f__Lachnospiraceae;g__[Eubacterium] hallii group;s__uncultured bacterium	2	3	2	1	2	1	2	37	7	2	389	3	5	11	16	1	9	0	3	9	1	0	0	14
k__Bacteria;p__Firmicutes;c__Clostridia;o__Oscillospirales;f__Oscillospiraceae;g__Flavonifractor;s__uncultured bacterium	3	3	1	1	1	0	3	3	1	3	0	0	1	2	2	4	1	1	1	2	3	2	3	1
k__Bacteria;p__Firmicutes;c__Clostridia;o__Oscillospirales;f__Oscillospiraceae;g__UCG-002;s__uncultured bacterium	4	10	3	5	12	8	3	7	23	1	51	3	6	2	0	3	6	2	18	7	0	2	3	7
k__Bacteria;p__Firmicutes;c__Clostridia;o__Oscillospirales;f__Ruminococcaceae;g__Anaerotruncus;s__uncultured bacterium	3	5	13	4	6	9	6	16	12	5	8	19	5	5	5	4	5	12	4	6	5	2	6	7
k__Bacteria;p__Firmicutes;c__Clostridia;o__Oscillospirales;f__Ruminococcaceae;g__Subdoligranulum;s__uncultured bacterium	0	0	0	2	0	0	0	0	0	0	2	0	0	0	0	0	0	0	1	0	1	0	0	0
k__Bacteria;p__Firmicutes;c__Clostridia;o__Oscillospirales;f__Ruminococcaceae;g__Angelakisella;s__Ruminococcus sp. Marseille-P3217	0	0	0	0	2	5	0	0	0	3	0	2	4	1	0	0	0	1	0	0	0	0	4	0
k__Bacteria;p__Firmicutes;c__Clostridia;o__Oscillospirales;f__Ruminococcaceae;g__Incertae Sedis;s__uncultured bacterium	4	0	4	2	0	0	3	0	0	4	1	0	2	0	0	3	4	1	0	5	5	6	1	4
k__Bacteria;p__Firmicutes;c__Clostridia;o__Oscillospirales;f__Ruminococcaceae;g__Faecalibacterium;s__uncultured bacterium	0	4	2	0	1	0	4	1	1	0	1	2	2	1	1	6	3	4	0	3	1	2	0	4
k__Bacteria;p__Firmicutes;c__Clostridia;o__Clostridia UCG-014;f__uncultured bacterium;g__unknown;s__unknown	13	28	0	5	18	0	0	0	0	0	82	0	5	25	4	0	0	0	1	1	0	4	0	0
k__Bacteria;p__Firmicutes;c__Clostridia;o__Lachnospirales;f__Lachnospiraceae;g__Marvinbryantia;s__uncultured bacterium	0	0	0	0	0	0	0	0	0	0	0	0	0	0	0	0	1	0	0	0	0	1	0	0
k__Bacteria;p__Firmicutes;c__Clostridia;o__Oscillospirales;f__Ruminococcaceae;g__Faecalibacterium;s__uncultured bacterium	4	1	1	1	1	1	2	1	1	2	2	1	1	2	1	4	3	0	0	3	2	3	0	1
k__Bacteria;p__Firmicutes;c__Clostridia;o__Clostridia vadinBB60 group;f__uncultured bacterium;g__unknown;s__unknown	2	20	10	17	4	1	17	68	18	7	29	26	37	22	31	13	35	20	24	45	11	13	9	67
k__Bacteria;p__Firmicutes;c__Clostridia;o__Lachnospirales;f__Lachnospiraceae;g__Lachnospiraceae UCG-008;s__uncultured bacterium	0	1	0	0	0	0	0	0	0	0	0	1	0	0	0	0	0	0	2	0	0	0	0	0
k__Bacteria;p__Firmicutes;c__Bacilli;o__Lactobacillales;f__Lactobacillaceae;g__Lactobacillus;s__uncultured bacterium	12	0	43	0	38	0	2	2	11	1	0	85	114	10	1	1	0	5	0	0	42	2	0	5
k__Bacteria;p__Firmicutes;c__Bacilli;o__Erysipelotrichales;f__Erysipelotrichaceae;g__Turicibacter;s__uncultured bacterium	10	14	4	14	3	1	4	5	2	4	5	1	3	2	11	18	5	6	2	7	5	7	11	11
k__Bacteria;p__Firmicutes;c__Clostridia;o__Oscillospirales;f__Oscillospiraceae;g__NK4A214 group;s__uncultured bacterium	6	0	0	0	5	1	0	0	0	4	0	1	1	2	0	0	0	0	0	3	0	0	2	1
k__Bacteria;p__Firmicutes;c__Clostridia;o__Oscillospirales;f__Oscillospiraceae;g__NK4A214 group;s__uncultured rumen bacterium	1	0	0	0	0	0	0	0	0	1	0	0	0	0	0	0	0	0	0	0	0	0	0	0
k__Bacteria;p__Firmicutes;c__Bacilli;o__Lactobacillales;f__Streptococcaceae;g__Streptococcus;s__uncultured bacterium	1	1	6	4	1	1	3	0	5	1	2	1	2	1	2	1	0	0	4	1	4	1	1	1
k__Bacteria;p__Firmicutes;c__Clostridia;o__Lachnospirales;f__Lachnospiraceae;g__Blautia;s__uncultured bacterium	2	0	0	1	0	0	0	0	0	0	1	0	0	1	0	0	0	0	0	0	0	6	5	0
k__Bacteria;p__Firmicutes;c__Clostridia;o__Lachnospirales;f__Lachnospiraceae;g__uncultured;s__uncultured bacterium	0	0	0	4	0	0	3	1	1	3	0	2	1	0	1	2	0	3	0	2	2	1	0	0
k__Bacteria;p__Firmicutes;c__Clostridia;o__Clostridia UCG-014;f__uncultured bacterium;g__unknown;s__unknown	0	0	0	0	0	2	0	0	0	0	0	0	1	0	0	1	0	2	1	0	0	0	1	0
k__Bacteria;p__Firmicutes;c__Clostridia;o__Lachnospirales;f__Lachnospiraceae;g__Anaerostipes;s__Anaerostipes butyraticus	0	1	3	2	0	0	2	2	1	0	23	1	1	1	1	1	0	12	2	1	1	27	0	1
k__Bacteria;p__Firmicutes;c__Clostridia;o__Clostridia vadinBB60 group;f__uncultured rumen bacterium;g__unknown;s__unknown	0	0	0	4	0	23	8	0	1	10	8	4	0	0	0	10	13	3	14	6	0	0	5	3
k__Bacteria;p__Firmicutes;c__Clostridia;o__Lachnospirales;f__Lachnospiraceae;g__Roseburia;s__uncultured bacterium	1	0	0	0	0	0	1	0	0	2	0	1	0	0	0	0	0	0	0	0	0	0	0	0
k__Bacteria;p__Firmicutes;c__Clostridia;o__Lachnospirales;f__Lachnospiraceae;g__Lachnospiraceae NC2004 group;s__uncultured bacterium	1	0	0	2	0	0	0	1	0	1	0	0	0	0	0	0	0	1	0	1	4	1	2	2
k__Bacteria;p__Firmicutes;c__Clostridia;o__Lachnospirales;f__Lachnospiraceae;g__Blautia;s__uncultured bacterium	1	0	0	0	0	0	0	0	1	0	0	0	0	0	0	0	1	2	0	0	0	4	1	0
k__Bacteria;p__Firmicutes;c__Clostridia;o__Oscillospirales;f__Ruminococcaceae;g__Faecalibacterium;s__uncultured bacterium	0	0	1	0	1	0	1	1	0	1	0	1	1	0	1	0	0	1	1	0	1	1	0	0
k__Bacteria;p__Firmicutes;c__Clostridia;o__Clostridia vadinBB60 group;f__uncultured organism;g__unknown;s__unknown	0	1	0	0	1	1	0	1	0	0	0	0	0	0	0	0	0	1	3	0	0	0	1	2
k__Bacteria;p__Actinobacteriota;c__Actinobacteria;o__Micrococcales;f__Dermatophilaceae;g__uncultured;s__uncultured bacterium	1	0	0	0	0	0	0	0	0	1	0	0	2	0	0	0	0	0	0	0	0	0	0	0
k__Bacteria;p__Firmicutes;c__Clostridia;o__Peptococcales;f__Peptococcaceae;g__uncultured;s__uncultured bacterium	2	2	0	1	1	3	1	1	1	2	2	5	1	2	0	1	2	6	2	1	0	3	2	1
k__Bacteria;p__Firmicutes;c__Bacilli;o__Lactobacillales;f__Streptococcaceae;g__Streptococcus;s__uncultured bacterium	2	3	6	9	2	1	8	2	7	3	8	4	7	3	5	2	1	1	4	4	12	3	2	4
k__Bacteria;p__Firmicutes;c__Clostridia;o__Oscillospirales;f__Oscillospiraceae;g__NK4A214 group;s__uncultured bacterium	18	139	60	67	53	45	59	119	38	66	21	54	63	8	99	35	73	80	12	77	12	41	99	103
k__Bacteria;p__Firmicutes;c__Clostridia;o__Oscillospirales;f__Oscillospiraceae;g__uncultured;s__uncultured bacterium	0	0	0	1	1	0	0	0	0	0	0	0	0	0	0	0	0	1	0	0	0	0	0	0
k__Bacteria;p__Firmicutes;c__Clostridia;o__Lachnospirales;f__Lachnospiraceae;g__uncultured;s__uncultured organism	2	0	1	1	2	2	1	0	0	0	0	0	2	0	0	0	0	0	0	2	0	1	0	0
k__Bacteria;p__Firmicutes;c__Clostridia;o__Oscillospirales;f__[Eubacterium] coprostanoligenes group;g__uncultured bacterium;s__unknown	1	0	0	0	1	0	1	1	1	0	0	0	0	0	0	0	0	0	0	2	0	1	0	0
k__Bacteria;p__Bacteroidota;c__Bacteroidia;o__Bacteroidales;f__Bacteroidaceae;g__Bacteroides;s__uncultured bacterium	0	2	1	1	4	2	2	2	0	3	0	4	2	5	2	0	0	2	0	0	0	3	4	2
k__Bacteria;p__Bacteroidota;c__Bacteroidia;o__Bacteroidales;f__Bacteroidaceae;g__Bacteroides;s__uncultured organism	2	3	5	2	2	5	6	6	2	15	0	7	6	10	8	1	0	5	3	3	1	5	7	7
k__Bacteria;p__Firmicutes;c__Bacilli;o__Erysipelotrichales;f__Erysipelotrichaceae;g__Dielma;s__Dielma sp. Marseille-P3110	32	0	101	58	5	0	0	15	45	1	19	41	1	139	62	8	0	0	0	0	0	0	0	0
k__Bacteria;p__Actinobacteriota;c__Actinobacteria;o__Bifidobacteriales;f__Bifidobacteriaceae;g__Bifidobacterium;s__unidentified	0	0	0	0	0	1	0	0	0	2	0	0	0	0	0	0	1	0	1	0	0	0	0	0
k__Bacteria;p__Bacteroidota;c__Bacteroidia;o__Bacteroidales;f__Bacteroidaceae;g__Bacteroides;s__uncultured Bacteroidales bacterium	0	0	0	0	0	1	0	1	1	5	0	1	2	2	2	0	0	2	0	0	0	0	1	1
k__Bacteria;p__Firmicutes;c__Bacilli;o__Lactobacillales;f__Streptococcaceae;g__Streptococcus;s__uncultured bacterium	7	14	26	39	13	7	35	5	35	17	40	19	27	15	24	18	7	5	26	15	45	9	10	31
k__Bacteria;p__Firmicutes;c__Clostridia;o__Lachnospirales;f__Lachnospiraceae;g__Lachnoclostridium;s__uncultured bacterium	1	1	1	2	0	0	1	1	0	34	0	0	2	0	1	1	4	0	1	1	0	1	1	1
k__Bacteria;p__Proteobacteria;c__Gammaproteobacteria;o__Enterobacterales;f__Enterobacteriaceae;g__Escherichia-Shigella;s__Escherichia coli	0	1	1	2	3	1	0	0	0	0	0	1	0	0	1	0	0	0	2	3	5	5	0	1
k__Bacteria;p__Firmicutes;c__Clostridia;o__Oscillospirales;f__Ruminococcaceae;g__Faecalibacterium;s__uncultured bacterium	3	2	2	0	1	1	2	0	1	1	1	0	1	1	0	5	0	4	0	4	2	6	3	3
k__Bacteria;p__Proteobacteria;c__Gammaproteobacteria;o__Enterobacterales;f__Enterobacteriaceae;g__Escherichia-Shigella;s__uncultured bacterium	0	1	1	1	4	4	0	0	0	0	1	0	1	0	1	0	0	0	1	3	4	1	1	1
k__Bacteria;p__Firmicutes;c__Clostridia;o__Oscillospirales;f__Butyricicoccaceae;g__Butyricicoccus;s__uncultured bacterium	18	181	134	87	29	55	394	69	45	82	69	38	74	46	50	113	120	150	65	9	40	112	35	105
k__Bacteria;p__Firmicutes;c__Bacilli;o__Lactobacillales;f__Streptococcaceae;g__Streptococcus;s__Streptococcus gallolyticus subsp. macedonicus	1	0	0	2	0	0	0	1	1	0	0	1	1	1	1	1	0	0	1	0	1	1	0	1
k__Bacteria;p__Firmicutes;c__Clostridia;o__Oscillospirales;f__Butyricicoccaceae;g__UCG-009;s__uncultured bacterium	2	11	1	2	17	2	14	5	1	20	2	8	9	9	2	47	21	6	26	7	1	14	0	5
k__Bacteria;p__Firmicutes;c__Bacilli;o__Erysipelotrichales;f__Erysipelatoclostridiaceae;g__Erysipelatoclostridium;s__uncultured bacterium	4	10	5	9	0	1	5	8	4	3	1	3	0	4	3	4	2	2	4	8	4	3	9	1
k__Bacteria;p__Firmicutes;c__Clostridia;o__Lachnospirales;f__Lachnospiraceae;g__Anaerosporobacter;s__uncultured bacterium	0	1	0	1	1	0	2	1	1	1	0	1	1	0	1	0	1	1	2	2	0	0	3	1
k__Bacteria;p__Firmicutes;c__Clostridia;o__Oscillospirales;f__Oscillospiraceae;g__UCG-005;s__uncultured bacterium	0	1	2	0	0	0	0	0	1	0	0	1	0	0	0	0	1	1	1	0	0	0	2	0
k__Bacteria;p__Proteobacteria;c__Gammaproteobacteria;o__Enterobacterales;f__Enterobacteriaceae;g__Escherichia-Shigella;s__uncultured bacterium	0	0	0	0	0	0	0	0	0	0	0	1	0	0	0	0	0	0	1	0	0	1	0	1
k__Bacteria;p__Firmicutes;c__Clostridia;o__Peptococcales;f__Peptococcaceae;g__uncultured;s__uncultured Firmicutes bacterium	2	3	0	0	0	0	1	2	4	0	0	0	0	0	0	0	2	0	1	0	0	0	0	0
k__Bacteria;p__Firmicutes;c__Clostridia;o__Lachnospirales;f__Lachnospiraceae;g__Lachnospiraceae UCG-001;s__uncultured bacterium	0	0	0	0	0	0	0	0	0	2	0	1	0	0	0	0	0	0	1	0	0	0	0	0
k__Bacteria;p__Proteobacteria;c__Gammaproteobacteria;o__Enterobacterales;f__Enterobacteriaceae;g__Escherichia-Shigella;s__Shigella sonnei	2	0	1	2	5	1	0	0	0	1	2	1	0	1	2	0	1	0	2	3	7	4	1	4
k__Bacteria;p__Firmicutes;c__Clostridia;o__Clostridia UCG-014;f__uncultured bacterium;g__unknown;s__unknown	47	0	17	4	0	59	1	16	2	33	11	50	0	9	2	2	11	0	0	4	0	0	1	0
k__Bacteria;p__Firmicutes;c__Clostridia;o__Clostridia vadinBB60 group;f__uncultured organism;g__unknown;s__unknown	0	1	1	0	1	2	0	0	0	1	0	1	0	0	0	0	1	0	0	0	0	0	0	0
k__Bacteria;p__Firmicutes;c__Clostridia;o__Oscillospirales;f__Hungateiclostridiaceae;g__Saccharofermentans;s__uncultured bacterium	0	0	0	0	0	0	1	0	0	0	0	0	0	0	0	1	0	1	0	0	0	1	1	0
k__Bacteria;p__Firmicutes;c__Clostridia;o__Clostridia vadinBB60 group;f__uncultured bacterium;g__unknown;s__unknown	101	9	6	0	68	18	4	0	0	2	0	29	4	5	1	1	0	5	11	0	0	1	19	2
k__Bacteria;p__Firmicutes;c__Clostridia;o__Lachnospirales;f__Lachnospiraceae;g__Lachnospiraceae NC2004 group;s__uncultured bacterium	2	8	7	1	6	4	6	4	6	8	7	0	2	2	4	10	6	4	2	6	5	15	2	10
k__Bacteria;p__Bacteroidota;c__Bacteroidia;o__Bacteroidales;f__Bacteroidaceae;g__Bacteroides;s__uncultured bacterium	0	0	0	0	0	0	0	0	0	0	0	0	0	0	1	0	0	1	0	0	0	1	2	0
k__Bacteria;p__Firmicutes;c__Bacilli;o__Bacillales;f__Bacillaceae;g__Bacillus;s__uncultured bacterium	1	1	0	1	0	0	0	1	0	2	1	0	0	0	0	0	0	1	0	0	0	0	1	0
k__Bacteria;p__Firmicutes;c__Clostridia;o__Lachnospirales;f__Lachnospiraceae;g__uncultured;s__uncultured organism	3	1	2	2	2	3	1	0	3	2	0	2	0	1	1	1	1	1	0	1	1	2	3	0
k__Bacteria;p__Firmicutes;c__Clostridia;o__Clostridia UCG-014;f__uncultured bacterium;g__unknown;s__unknown	2	2	2	2	11	3	3	0	4	0	5	1	8	1	1	2	3	2	0	2	1	2	2	1
k__Bacteria;p__Firmicutes;c__Clostridia;o__Peptostreptococcales-Tissierellales;f__Peptostreptococcaceae;g__uncultured;s__uncultured bacterium	0	1	0	0	0	1	1	0	2	1	1	1	2	0	2	2	1	1	1	0	1	2	1	0
k__Bacteria;p__Firmicutes;c__Clostridia;o__Lachnospirales;f__Lachnospiraceae;g__Lachnospiraceae UCG-010;s__uncultured bacterium	3	3	7	3	4	14	4	1	0	9	0	7	6	0	5	23	6	16	2	4	3	11	13	2
k__Bacteria;p__Firmicutes;c__Clostridia;o__Oscillospirales;f__Ruminococcaceae;g__Incertae Sedis;s__uncultured bacterium	1	4	4	3	2	0	4	3	7	10	5	1	2	9	2	3	1	6	4	5	3	1	2	5
k__Bacteria;p__Firmicutes;c__Clostridia;o__Oscillospirales;f__Ruminococcaceae;g__Ruminococcus;s__uncultured bacterium	2	1	1	2	2	1	2	0	1	1	3	0	0	1	2	2	0	2	1	7	1	4	3	2
k__Bacteria;p__Bacteroidota;c__Bacteroidia;o__Bacteroidales;f__Bacteroidaceae;g__Bacteroides;s__uncultured bacterium	633	701	1621	879	1221	2809	659	1745	259	3297	40	1808	2020	3135	1938	27	9	2981	316	966	479	1325	6616	1587
k__Bacteria;p__Firmicutes;c__Clostridia;o__Oscillospirales;f__Butyricicoccaceae;g__Butyricicoccus;s__uncultured bacterium	0	1	2	2	1	2	1	1	1	0	0	1	2	1	2	2	1	1	2	2	3	1	2	1
k__Bacteria;p__Firmicutes;c__Clostridia;o__Clostridia UCG-014;f__uncultured bacterium;g__unknown;s__unknown	3	0	0	0	8	74	26	0	1	84	0	14	1	0	8	18	0	0	2	0	0	8	0	96
k__Bacteria;p__Firmicutes;c__Clostridia;o__Monoglobales;f__Monoglobaceae;g__Monoglobus;s__uncultured rumen bacterium	0	0	0	0	0	0	1	0	0	0	0	0	0	0	0	0	0	0	0	0	0	0	0	0
k__Bacteria;p__Firmicutes;c__Bacilli;o__Lactobacillales;f__Streptococcaceae;g__Streptococcus;s__uncultured bacterium	3	3	6	9	2	3	13	1	11	3	8	3	6	5	7	6	1	1	11	4	16	5	3	9
k__Bacteria;p__Firmicutes;c__Clostridia;o__Lachnospirales;f__Lachnospiraceae;g__Lachnospiraceae UCG-006;s__uncultured bacterium	0	0	1	0	1	1	1	0	1	0	0	0	0	0	1	1	0	2	0	1	1	0	0	1
k__Bacteria;p__Firmicutes;c__Clostridia;o__Oscillospirales;f__Ruminococcaceae;g__uncultured;s__uncultured organism	31	40	10	8	107	18	3	6	13	22	14	66	6	19	5	7	21	5	20	21	5	110	14	14
k__Bacteria;p__Firmicutes;c__Clostridia;o__Christensenellales;f__Christensenellaceae;g__Christensenellaceae R-7 group;s__uncultured bacterium	0	8	12	8	6	13	7	2	23	13	7	12	4	11	5	9	1	7	3	7	1	4	10	5
k__Bacteria;p__Firmicutes;c__Clostridia;o__Lachnospirales;f__Lachnospiraceae;g__Lachnospiraceae UCG-008;s__uncultured bacterium	1	1	1	0	0	0	1	0	0	0	0	0	0	0	0	0	1	0	0	0	5	2	1	0
k__Bacteria;p__Bacteroidota;c__Bacteroidia;o__Bacteroidales;f__Marinifilaceae;g__Butyricimonas;s__uncultured organism	241	238	204	129	208	959	302	287	203	217	117	229	305	289	274	122	100	325	277	159	58	157	483	329
k__Bacteria;p__Firmicutes;c__Clostridia;o__Lachnospirales;f__Lachnospiraceae;g__[Ruminococcus] torques group;s__Ruminococcus sp. 14531	1	2	0	0	0	0	0	1	2	0	0	1	2	1	1	0	0	0	0	1	0	0	0	1
k__Bacteria;p__Bacteroidota;c__Bacteroidia;o__Bacteroidales;f__Bacteroidaceae;g__Bacteroides;s__uncultured bacterium	0	0	1	0	2	0	1	0	0	1	0	0	1	0	1	0	0	1	0	0	0	1	5	1
k__Bacteria;p__Firmicutes;c__Clostridia;o__Oscillospirales;f__Ruminococcaceae;g__Subdoligranulum;s__uncultured bacterium	2	0	4	41	0	23	1	0	2	0	52	1	1	7	28	0	1	0	0	0	10	9	248	0
k__Bacteria;p__Firmicutes;c__Clostridia;o__Oscillospirales;f__Ruminococcaceae;g__uncultured;s__uncultured bacterium	11	10	2	3	5	2	3	6	6	1	5	3	1	3	0	1	3	0	4	3	0	1	4	6
k__Bacteria;p__Firmicutes;c__Clostridia;o__Oscillospirales;f__Oscillospiraceae;g__Colidextribacter;s__uncultured bacterium	7	10	8	6	10	7	18	7	16	12	4	20	9	10	15	14	5	10	7	13	6	10	4	13
k__Bacteria;p__Firmicutes;c__Clostridia;o__Clostridia UCG-014;f__uncultured bacterium;g__unknown;s__unknown	1	5	4	0	2	2	2	2	2	0	0	2	4	6	2	3	2	3	0	1	0	0	0	0
k__Bacteria;p__Proteobacteria;c__Gammaproteobacteria;o__Enterobacterales;f__Enterobacteriaceae;g__Escherichia-Shigella;s__uncultured bacterium	0	0	0	0	0	0	0	0	0	0	0	0	0	0	0	0	0	0	1	1	0	0	1	0
k__Bacteria;p__Firmicutes;c__Negativicutes;o__Veillonellales-Selenomonadales;f__Veillonellaceae;g__Megasphaera;s__uncultured bacterium	0	0	0	0	0	0	0	0	0	0	0	0	0	0	0	0	0	0	0	0	0	0	0	1
k__Bacteria;p__Firmicutes;c__Bacilli;o__RF39;f__gut metagenome;g__unknown;s__unknown	3	1	0	8	1	1	1	0	1	0	1	3	3	1	0	0	2	6	0	1	0	1	1	0
k__Bacteria;p__Bacteroidota;c__Bacteroidia;o__Bacteroidales;f__Bacteroidaceae;g__Bacteroides;s__uncultured organism	0	0	0	0	0	0	0	0	0	0	0	0	0	1	0	0	0	0	0	0	0	0	0	0
k__Bacteria;p__Firmicutes;c__Bacilli;o__Lactobacillales;f__Lactobacillaceae;g__Ligilactobacillus;s__Lactobacillus salivarius	5	0	1	0	0	0	0	0	1	1	0	0	0	0	0	0	0	0	0	0	0	1	0	1
k__Bacteria;p__Firmicutes;c__Clostridia;o__Oscillospirales;f__Oscillospiraceae;g__Colidextribacter;s__uncultured bacterium	0	0	0	0	0	0	0	0	0	1	0	0	0	0	0	0	0	0	0	0	0	0	0	0
k__Bacteria;p__Firmicutes;c__Clostridia;o__Peptostreptococcales-Tissierellales;f__Anaerovoracaceae;g__Family XIII AD3011 group;s__uncultured bacterium	14	1	1	1	40	6	0	5	0	7	0	0	2	0	0	0	7	1	1	0	0	0	5	1
k__Bacteria;p__Firmicutes;c__Clostridia;o__Oscillospirales;f__Ruminococcaceae;g__Subdoligranulum;s__uncultured bacterium	1	0	0	0	0	0	0	0	0	0	0	0	0	0	0	0	0	1	0	0	0	0	0	0
k__Bacteria;p__Firmicutes;c__Clostridia;o__Lachnospirales;f__Lachnospiraceae;g__CHKCI001;s__uncultured bacterium	35	275	58	61	23	11	47	41	18	145	114	5	53	56	25	51	86	25	32	29	15	80	147	83
k__Bacteria;p__Firmicutes;c__Clostridia;o__Oscillospirales;f__Ruminococcaceae;g__Harryflintia;s__uncultured bacterium	2	3	2	0	1	3	0	2	0	2	0	2	0	1	0	0	0	0	0	1	0	0	1	0
k__Bacteria;p__Firmicutes;c__Clostridia;o__Clostridia UCG-014;f__uncultured bacterium;g__unknown;s__unknown	214	78	5	78	244	0	172	127	219	32	31	287	82	198	89	23	42	40	140	166	1	13	5	16
k__Bacteria;p__Firmicutes;c__Clostridia;o__Lachnospirales;f__Defluviitaleaceae;g__Defluviitaleaceae UCG-011;s__uncultured bacterium	43	17	11	36	17	14	35	23	74	26	33	34	12	9	23	24	18	31	42	24	12	29	21	27
k__Bacteria;p__Firmicutes;c__Clostridia;o__Lachnospirales;f__Lachnospiraceae;g__Roseburia;s__uncultured bacterium	1	0	0	0	0	0	0	0	0	0	0	0	0	0	0	0	0	0	0	0	0	0	0	0
k__Bacteria;p__Firmicutes;c__Clostridia;o__Clostridia UCG-014;f__uncultured bacterium;g__unknown;s__unknown	1	0	1	0	3	13	1	2	2	2	0	0	1	0	0	0	4	0	0	2	0	2	1	0
k__Bacteria;p__Firmicutes;c__Clostridia;o__Christensenellales;f__Christensenellaceae;g__Christensenellaceae R-7 group;s__uncultured bacterium	5	2	1	1	4	3	2	1	3	1	2	1	0	3	0	0	2	2	0	1	0	1	0	1
k__Bacteria;p__Firmicutes;c__Bacilli;o__Lactobacillales;f__Lactobacillaceae;g__Ligilactobacillus;s__Lactobacillus salivarius	10	1	1	1	1	0	1	0	1	1	1	0	2	0	1	0	0	1	0	0	2	3	1	3
k__Bacteria;p__Firmicutes;c__Clostridia;o__Clostridia vadinBB60 group;f__uncultured bacterium;g__unknown;s__unknown	2	2	5	4	0	0	3	0	0	1	0	2	1	4	0	1	1	0	0	0	0	0	0	1
k__Bacteria;p__Firmicutes;c__Clostridia;o__Peptostreptococcales-Tissierellales;f__Anaerovoracaceae;g__Family XIII UCG-001;s__uncultured bacterium	8	3	2	0	2	1	2	1	5	3	2	3	1	2	2	1	2	3	1	1	0	2	4	3
k__Bacteria;p__Firmicutes;c__Clostridia;o__Peptostreptococcales-Tissierellales;f__Anaerovoracaceae;g__Family XIII UCG-001;s__uncultured bacterium	2	1	0	1	0	0	2	0	2	0	0	0	0	0	1	1	0	0	0	0	0	0	1	0
k__Bacteria;p__Bacteroidota;c__Bacteroidia;o__Bacteroidales;f__Rikenellaceae;g__Alistipes;s__Alistipes finegoldii	0	1	0	0	1	1	0	0	0	1	1	0	0	0	0	0	0	0	1	0	0	0	0	0
k__Bacteria;p__Firmicutes;c__Bacilli;o__Lactobacillales;f__Lactobacillaceae;g__Ligilactobacillus;s__Lactobacillus sp. YANG-11	0	0	0	1	0	0	0	0	0	1	0	0	0	0	0	0	0	0	0	0	0	0	0	1
k__Bacteria;p__Firmicutes;c__Clostridia;o__Monoglobales;f__Monoglobaceae;g__Monoglobus;s__uncultured bacterium	1	0	1	0	1	0	0	0	0	0	0	0	0	0	0	0	0	0	0	0	0	0	0	0
k__Bacteria;p__Firmicutes;c__Clostridia;o__Lachnospirales;f__Lachnospiraceae;g__Roseburia;s__uncultured bacterium	13	31	11	16	7	4	137	28	48	90	3	47	94	25	45	190	70	26	2	126	0	80	6	29
k__Bacteria;p__Firmicutes;c__Clostridia;o__Clostridia UCG-014;f__uncultured bacterium;g__unknown;s__unknown	2	1	0	0	4	0	3	0	3	0	0	4	1	5	2	1	0	2	0	4	0	0	0	1
k__Bacteria;p__Firmicutes;c__Clostridia;o__Oscillospirales;f__Ruminococcaceae;g__Faecalibacterium;s__uncultured bacterium	2	1	0	1	0	0	0	0	1	5	2	0	0	0	1	0	0	0	3	0	2	0	0	0
k__Bacteria;p__Firmicutes;c__Clostridia;o__Oscillospirales;f__Oscillospiraceae;g__uncultured rumen bacterium;s__unknown	1	0	0	0	0	0	0	1	0	1	0	1	0	1	1	0	1	0	2	0	1	1	0	0
k__Bacteria;p__Firmicutes;c__Bacilli;o__Erysipelotrichales;f__Erysipelotrichaceae;g__Turicibacter;s__uncultured bacterium	0	1	0	1	0	0	0	0	1	1	1	0	0	0	3	0	0	0	0	1	0	0	0	1
k__Bacteria;p__Firmicutes;c__Clostridia;o__Clostridia vadinBB60 group;f__uncultured Firmicutes bacterium;g__unknown;s__unknown	190	67	60	109	29	54	8	8	13	74	2	177	13	20	28	107	77	1	79	25	9	9	38	91
k__Bacteria;p__Firmicutes;c__Clostridia;o__Lachnospirales;f__Lachnospiraceae;g__uncultured;s__uncultured bacterium	1	1	1	4	2	0	3	4	0	1	1	4	5	4	5	1	3	1	0	1	1	1	0	6
k__Bacteria;p__Firmicutes;c__Bacilli;o__Lactobacillales;f__Streptococcaceae;g__Streptococcus;s__uncultured bacterium	0	2	4	4	1	0	3	0	1	2	5	4	4	3	1	2	1	0	3	1	6	0	2	8
k__Bacteria;p__Proteobacteria;c__Gammaproteobacteria;o__Enterobacterales;f__Enterobacteriaceae;g__Escherichia-Shigella;s__uncultured bacterium	1	0	2	0	3	4	1	0	2	1	2	0	0	1	3	1	0	1	3	3	12	4	6	6
k__Bacteria;p__Firmicutes;c__Clostridia;o__Lachnospirales;f__Lachnospiraceae;g__Lachnospiraceae NK4A136 group;s__uncultured bacterium	0	1	0	0	0	0	0	0	1	0	0	0	1	0	0	0	1	0	1	0	1	0	3	0
k__Bacteria;p__Firmicutes;c__Clostridia;o__Peptostreptococcales-Tissierellales;f__Peptostreptococcaceae;g__Romboutsia;s__uncultured bacterium	0	0	0	1	0	0	0	0	0	0	0	0	0	0	0	0	0	0	0	0	0	0	0	0
k__Bacteria;p__Proteobacteria;c__Gammaproteobacteria;o__Enterobacterales;f__Enterobacteriaceae;g__Escherichia-Shigella;s__Escherichia coli	0	1	0	0	0	0	0	0	0	0	0	0	1	0	0	0	0	0	0	1	1	0	0	0
k__Bacteria;p__Firmicutes;c__Clostridia;o__Clostridia UCG-014;f__uncultured bacterium;g__unknown;s__unknown	12	13	10	0	46	20	2	0	32	9	0	33	56	71	9	89	137	135	1	1	0	22	56	4
k__Bacteria;p__Firmicutes;c__Bacilli;o__Lactobacillales;f__Streptococcaceae;g__Streptococcus;s__uncultured bacterium	2	5	14	20	4	2	9	1	10	3	9	9	13	7	7	7	3	3	7	8	18	4	4	9
k__Bacteria;p__Firmicutes;c__Clostridia;o__Oscillospirales;f__Ruminococcaceae;g__Subdoligranulum;s__uncultured bacterium	1	0	0	0	0	0	0	0	0	0	1	0	0	0	0	0	0	0	0	0	0	0	0	0
k__Bacteria;p__Firmicutes;c__Clostridia;o__Oscillospirales;f__Butyricicoccaceae;g__Butyricicoccus;s__uncultured bacterium	0	0	0	0	0	0	0	0	0	0	0	0	0	0	0	0	0	1	0	0	0	0	0	0
k__Bacteria;p__Firmicutes;c__Clostridia;o__Clostridia UCG-014;f__uncultured bacterium;g__unknown;s__unknown	3	6	9	3	13	16	12	6	7	7	14	5	6	10	5	4	11	10	3	4	3	4	7	21
k__Bacteria;p__Firmicutes;c__Clostridia;o__Monoglobales;f__Monoglobaceae;g__Monoglobus;s__uncultured bacterium	0	0	0	0	0	0	0	0	0	0	0	0	0	0	0	1	1	0	0	1	0	0	0	0
k__Bacteria;p__Firmicutes;c__Clostridia;o__Oscillospirales;f__Oscillospiraceae;g__Colidextribacter;s__uncultured bacterium	1	1	0	0	1	0	1	0	0	1	1	1	1	3	0	2	0	1	0	1	0	0	3	2
k__Bacteria;p__Firmicutes;c__Clostridia;o__Clostridia UCG-014;f__uncultured bacterium;g__unknown;s__unknown	1	1	0	1	0	0	0	0	2	0	0	0	0	4	0	1	0	0	1	0	0	1	0	1
k__Bacteria;p__Firmicutes;c__Bacilli;o__Erysipelotrichales;f__Erysipelotrichaceae;g__Holdemania;s__uncultured bacterium	22	24	22	9	17	6	7	27	21	2	16	22	17	9	4	38	10	9	5	15	5	4	10	6
k__Bacteria;p__Firmicutes;c__Bacilli;o__Lactobacillales;f__Lactobacillaceae;g__Ligilactobacillus;s__Lactobacillus salivarius	4	0	0	0	0	0	0	0	0	2	0	0	1	1	0	0	0	0	1	0	0	1	0	0
k__Bacteria;p__Firmicutes;c__Clostridia;o__Monoglobales;f__Monoglobaceae;g__Monoglobus;s__uncultured bacterium	0	0	0	0	0	0	0	0	0	0	0	1	0	0	0	0	0	0	0	0	0	0	0	0
k__Bacteria;p__Firmicutes;c__Negativicutes;o__Veillonellales-Selenomonadales;f__Veillonellaceae;g__Megasphaera;s__uncultured bacterium	2	0	1	0	0	0	0	0	0	0	1	1	0	0	0	0	4	0	0	0	0	0	0	0
k__Bacteria;p__Proteobacteria;c__Gammaproteobacteria;o__Enterobacterales;f__Enterobacteriaceae;g__Enterobacter;s__Escherichia coli	0	0	0	0	1	0	0	0	0	0	0	1	0	0	0	1	0	0	0	1	1	0	1	1
k__Bacteria;p__Firmicutes;c__Clostridia;o__Oscillospirales;f__Ruminococcaceae;g__uncultured;s__uncultured bacterium	1	0	1	0	1	0	2	0	0	0	1	0	1	0	0	0	0	0	2	0	0	0	0	0
k__Bacteria;p__Proteobacteria;c__Gammaproteobacteria;o__Enterobacterales;f__Enterobacteriaceae;g__Escherichia-Shigella;s__uncultured bacterium	0	0	0	0	0	1	0	0	0	0	0	0	0	0	0	0	0	0	2	0	0	1	0	1
k__Bacteria;p__Firmicutes;c__Clostridia;o__Oscillospirales;f__Oscillospiraceae;g__NK4A214 group;s__uncultured bacterium	0	0	0	0	0	0	0	0	0	1	0	0	0	0	0	0	0	0	0	0	0	0	0	0
k__Bacteria;p__Proteobacteria;c__Gammaproteobacteria;o__Enterobacterales;f__Enterobacteriaceae;g__Escherichia-Shigella;s__uncultured bacterium	0	0	0	1	0	0	0	0	0	0	0	0	0	0	0	0	0	0	1	0	1	0	0	1
k__Bacteria;p__Firmicutes;c__Clostridia;o__Oscillospirales;f__UCG-010;g__uncultured bacterium;s__unknown	0	2	1	1	3	0	0	1	3	0	6	0	1	1	0	1	1	0	0	1	0	1	1	0
k__Bacteria;p__Firmicutes;c__Clostridia;o__Clostridia vadinBB60 group;f__uncultured bacterium;g__unknown;s__unknown	0	4	1	0	5	4	0	0	2	1	1	1	0	3	1	2	0	1	0	0	0	0	1	1
k__Bacteria;p__Bacteroidota;c__Bacteroidia;o__Bacteroidales;f__Rikenellaceae;g__Alistipes;s__uncultured bacterium	74	156	149	115	169	156	167	154	168	131	192	120	144	139	147	66	148	149	166	94	64	60	52	162
k__Bacteria;p__Firmicutes;c__Clostridia;o__Lachnospirales;f__Lachnospiraceae;g__Lachnospiraceae UCG-008;s__uncultured bacterium	0	0	0	0	0	0	0	0	0	0	0	0	0	0	0	0	0	0	0	1	0	0	1	0
k__Bacteria;p__Firmicutes;c__Clostridia;o__Lachnospirales;f__Lachnospiraceae;g__Blautia;s__uncultured bacterium	1	0	1	0	0	0	0	0	0	1	0	0	0	0	0	1	0	0	0	1	1	0	0	0
k__Bacteria;p__Firmicutes;c__Clostridia;o__Oscillospirales;f__UCG-010;g__uncultured bacterium;s__unknown	4	2	1	1	2	0	0	5	4	1	6	1	2	0	3	0	0	0	0	2	0	0	0	2
k__Bacteria;p__Firmicutes;c__Clostridia;o__Peptostreptococcales-Tissierellales;f__Anaerovoracaceae;g__Family XIII AD3011 group;s__uncultured bacterium	2	1	1	0	2	1	1	1	2	0	3	1	2	2	2	1	2	2	1	2	0	1	0	1
k__Bacteria;p__Firmicutes;c__Clostridia;o__Oscillospirales;f__Oscillospiraceae;g__uncultured;s__Clostridium sp. AUH-JLC235	18	4	3	38	35	9	3	11	12	35	2	6	3	24	6	20	47	11	4	6	51	6	4	9
k__Bacteria;p__Firmicutes;c__Bacilli;o__Lactobacillales;f__Lactobacillaceae;g__Lactobacillus;s__Chlamydia trachomatis	1	0	0	0	1	0	0	1	2	0	1	3	3	3	0	0	1	0	2	0	1	2	0	1
k__Bacteria;p__Firmicutes;c__Clostridia;o__Peptostreptococcales-Tissierellales;f__Anaerovoracaceae;g__Family XIII AD3011 group;s__uncultured bacterium	2	4	3	2	3	2	2	2	4	1	5	0	2	0	1	0	3	1	2	1	0	0	3	6
k__Bacteria;p__Firmicutes;c__Clostridia;o__Clostridia UCG-014;f__uncultured bacterium;g__unknown;s__unknown	1	0	1	3	1	0	0	0	0	0	3	0	1	2	0	0	1	2	0	1	0	1	0	0
k__Bacteria;p__Firmicutes;c__Clostridia;o__Lachnospirales;f__Lachnospiraceae;g__Eisenbergiella;s__uncultured bacterium	7	7	9	5	6	6	4	7	8	4	8	15	4	2	4	7	6	8	13	14	6	5	10	14
k__Bacteria;p__Firmicutes;c__Clostridia;o__Oscillospirales;f__Ruminococcaceae;g__Subdoligranulum;s__uncultured bacterium	1	11	7	35	6	0	0	13	5	3	9	10	1	5	13	2	0	4	2	1	2	2	2	9
k__Bacteria;p__Firmicutes;c__Bacilli;o__Lactobacillales;f__Lactobacillaceae;g__Ligilactobacillus;s__Lactobacillus salivarius	6	0	1	0	0	0	0	0	2	1	1	0	2	1	1	0	0	0	1	0	0	1	0	2
k__Bacteria;p__Firmicutes;c__Clostridia;o__Lachnospirales;f__Lachnospiraceae;g__Shuttleworthia;s__uncultured bacterium	0	0	1	0	0	0	0	0	0	0	1	0	0	0	0	0	0	0	0	0	0	0	0	0
k__Bacteria;p__Firmicutes;c__Clostridia;o__Peptostreptococcales-Tissierellales;f__Peptostreptococcaceae;g__Romboutsia;s__uncultured bacterium	0	0	0	0	0	0	0	1	0	0	0	0	0	1	1	0	0	1	0	1	0	0	0	1
k__Bacteria;p__Firmicutes;c__Clostridia;o__Oscillospirales;f__uncultured;g__uncultured bacterium;s__unknown	1	0	0	0	0	0	0	0	0	1	0	0	0	0	0	0	0	1	0	0	0	0	3	0
k__Bacteria;p__Bacteroidota;c__Bacteroidia;o__Bacteroidales;f__Bacteroidaceae;g__Bacteroides;s__uncultured bacterium	1	3	0	0	10	0	4	0	1	7	0	2	21	1	3	0	2	10	0	0	1	4	73	6
k__Bacteria;p__Firmicutes;c__Clostridia;o__Oscillospirales;f__Oscillospiraceae;g__Oscillospira;s__uncultured bacterium	1	1	1	0	20	26	4	4	3	10	9	8	9	25	3	5	9	36	8	12	1	22	17	1
k__Bacteria;p__Firmicutes;c__Negativicutes;o__Veillonellales-Selenomonadales;f__Veillonellaceae;g__Allisonella;s__uncultured bacterium	0	0	0	0	0	0	0	0	0	0	0	0	0	0	0	0	2	0	0	0	0	0	0	0
k__Bacteria;p__Firmicutes;c__Clostridia;o__Lachnospirales;f__Lachnospiraceae;g__Blautia;s__Blautia sp. GD9	0	0	0	0	0	0	0	0	0	1	0	0	0	0	0	0	0	0	0	0	0	0	0	0
k__Bacteria;p__Firmicutes;c__Clostridia;o__Oscillospirales;f__Ruminococcaceae;g__Faecalibacterium;s__uncultured bacterium	38	398	122	93	58	36	3	2	423	47	4	79	208	118	81	66	32	7	41	738	86	402	24	32
k__Bacteria;p__Firmicutes;c__Clostridia;o__Clostridia UCG-014;f__uncultured bacterium;g__unknown;s__unknown	1	0	0	0	2	1	2	0	0	2	3	0	0	1	1	0	0	1	1	2	0	0	0	0
k__Bacteria;p__Bacteroidota;c__Bacteroidia;o__Bacteroidales;f__Rikenellaceae;g__Alistipes;s__uncultured bacterium	2	1	1	0	5	3	2	1	3	2	3	1	3	2	1	3	2	4	0	1	0	1	3	3
k__Bacteria;p__Firmicutes;c__Clostridia;o__Clostridia UCG-014;f__uncultured bacterium;g__unknown;s__unknown	6	20	328	77	10	0	1	1	0	0	2	1	72	2	0	0	325	188	3	4	0	30	0	83
k__Bacteria;p__Firmicutes;c__Clostridia;o__Oscillospirales;f__Ruminococcaceae;g__uncultured;s__uncultured bacterium	3	4	7	2	2	6	4	4	2	5	6	7	8	4	1	4	3	2	5	4	2	5	1	1
k__Bacteria;p__Bacteroidota;c__Bacteroidia;o__Bacteroidales;f__Bacteroidaceae;g__Bacteroides;s__uncultured organism	2	0	4	1	3	4	1	3	2	10	0	11	5	7	6	1	0	6	0	2	1	2	8	4
k__Bacteria;p__Proteobacteria;c__Gammaproteobacteria;o__Enterobacterales;f__Enterobacteriaceae;g__Escherichia-Shigella;s__Shigella dysenteriae	0	0	0	2	0	0	0	0	0	1	0	0	0	0	2	1	0	0	1	0	2	3	0	3
k__Bacteria;p__Firmicutes;c__Bacilli;o__Lactobacillales;f__Lactobacillaceae;g__Limosilactobacillus;s__uncultured bacterium	0	0	0	0	0	0	0	0	1	0	0	1	0	0	0	0	0	0	0	0	0	0	0	0
k__Bacteria;p__Firmicutes;c__Bacilli;o__Erysipelotrichales;f__Erysipelotrichaceae;g__Turicibacter;s__uncultured bacterium	0	1	0	2	0	0	0	0	0	0	0	0	0	0	0	0	0	0	0	1	0	0	0	0
k__Bacteria;p__Firmicutes;c__Clostridia;o__Oscillospirales;f__[Eubacterium] coprostanoligenes group;g__uncultured bacterium;s__unknown	0	3	0	4	0	0	0	0	3	1	2	1	0	3	0	0	1	0	3	0	0	0	0	0
k__Bacteria;p__Firmicutes;c__Bacilli;o__Lactobacillales;f__Lactobacillaceae;g__Lactobacillus;s__Lactobacillus crispatus	5	1	11	0	4	1	0	4	6	2	2	10	22	7	0	1	1	2	1	0	6	5	2	4
k__Bacteria;p__Firmicutes;c__Clostridia;o__Lachnospirales;f__Lachnospiraceae;g__uncultured;s__uncultured bacterium	0	0	1	3	0	0	2	0	0	13	0	0	0	0	2	0	0	0	1	1	0	0	3	0
k__Bacteria;p__Bacteroidota;c__Bacteroidia;o__Bacteroidales;f__Bacteroidaceae;g__Bacteroides;s__uncultured organism	0	1	1	0	2	1	2	1	1	3	0	0	1	1	2	0	0	3	0	1	0	1	2	1
k__Bacteria;p__Firmicutes;c__Clostridia;o__Oscillospirales;f__Ruminococcaceae;g__Faecalibacterium;s__uncultured bacterium	1	3	0	2	0	0	4	2	2	2	1	2	2	2	2	5	3	2	0	4	0	4	1	3
k__Bacteria;p__Firmicutes;c__Clostridia;o__Lachnospirales;f__Lachnospiraceae;g__[Ruminococcus] torques group;s__uncultured bacterium	826	799	735	474	718	64	554	1037	1002	745	463	350	780	416	800	647	544	93	494	781	901	441	100	458
k__Bacteria;p__Firmicutes;c__Clostridia;o__Oscillospirales;f__Oscillospiraceae;g__uncultured;s__uncultured bacterium	458	717	17	28	364	318	121	14	56	41	138	378	108	71	37	422	170	112	507	104	15	586	613	108
k__Bacteria;p__Firmicutes;c__Bacilli;o__Bacillales;f__Bacillaceae;g__Bacillus;s__Bacillus sp. NCCP-136	1	2	0	0	0	1	1	2	0	3	1	1	2	3	0	0	0	2	0	3	0	1	1	0
k__Bacteria;p__Firmicutes;c__Clostridia;o__Oscillospirales;f__Oscillospiraceae;g__Colidextribacter;s__uncultured bacterium	0	0	0	0	0	0	0	0	0	0	0	0	0	0	0	0	0	1	0	0	1	0	0	0
k__Bacteria;p__Fibrobacterota;c__Fibrobacteria;o__Fibrobacterales;f__Fibrobacteraceae;g__Fibrobacter;s__uncultured bacterium	0	0	0	0	0	0	0	0	0	0	0	0	0	0	0	0	0	2	0	1	0	0	2	1
k__Bacteria;p__Firmicutes;c__Clostridia;o__Oscillospirales;f__Ruminococcaceae;g__Faecalibacterium;s__uncultured bacterium	24	23	12	24	6	1	15	8	17	20	14	30	18	26	23	25	22	6	13	18	14	21	5	36
k__Bacteria;p__Firmicutes;c__Clostridia;o__Lachnospirales;f__Lachnospiraceae;g__Hespellia;s__Hespellia porcina	6	33	3	8	10	0	2	3	34	3	70	8	1	6	6	15	25	8	25	28	20	12	1	2
k__Bacteria;p__Firmicutes;c__Clostridia;o__Lachnospirales;f__Lachnospiraceae;g__uncultured;s__uncultured bacterium	0	1	0	0	10	6	0	0	0	3	3	1	1	0	0	0	6	0	0	0	0	0	5	0
k__Bacteria;p__Firmicutes;c__Clostridia;o__Oscillospirales;f__Ruminococcaceae;g__Subdoligranulum;s__bacterium ic1395	3	1	2	2	2	0	1	2	3	2	5	0	0	4	0	1	0	0	2	2	1	1	0	1
k__Bacteria;p__Firmicutes;c__Bacilli;o__Erysipelotrichales;f__Erysipelotrichaceae;g__Turicibacter;s__uncultured bacterium	6	11	3	12	3	1	2	3	2	2	3	1	3	3	8	11	3	6	2	9	4	6	5	12
k__Bacteria;p__Bacteroidota;c__Bacteroidia;o__Bacteroidales;f__Bacteroidaceae;g__Bacteroides;s__uncultured organism	1	2	3	2	5	3	4	1	1	9	0	4	7	9	5	0	0	7	0	1	1	4	11	7
k__Bacteria;p__Firmicutes;c__Bacilli;o__Erysipelotrichales;f__Erysipelatoclostridiaceae;g__Erysipelatoclostridium;s__uncultured bacterium	2	0	0	6	17	6	0	0	0	0	1	0	30	8	1	1	11	5	0	0	0	0	0	1
k__Bacteria;p__Firmicutes;c__Bacilli;o__Lactobacillales;f__Lactobacillaceae;g__Lactobacillus;s__Lactobacillus gallinarum	1	0	1	0	0	0	0	1	0	0	0	1	3	3	0	0	0	0	0	0	0	2	0	1
k__Bacteria;p__Bacteroidota;c__Bacteroidia;o__Bacteroidales;f__Bacteroidaceae;g__Bacteroides;s__uncultured bacterium	0	0	0	0	0	2	0	1	0	1	0	2	1	1	1	0	0	1	0	0	0	1	2	0
k__Bacteria;p__Firmicutes;c__Clostridia;o__Oscillospirales;f__Ruminococcaceae;g__uncultured;s__uncultured bacterium	1	1	3	1	1	0	1	1	1	4	2	3	0	2	0	4	1	4	4	2	8	0	3	0
k__Bacteria;p__Firmicutes;c__Clostridia;o__Oscillospirales;f__Ruminococcaceae;g__Paludicola;s__uncultured bacterium	0	1	2	0	9	1	1	0	4	0	0	1	1	2	0	0	1	0	6	2	1	0	4	1
k__Bacteria;p__Proteobacteria;c__Gammaproteobacteria;o__Enterobacterales;f__Enterobacteriaceae;g__Escherichia-Shigella;s__Escherichia coli	0	0	0	0	0	0	2	0	1	0	1	0	0	0	0	0	0	0	0	1	0	0	0	0
k__Bacteria;p__Proteobacteria;c__Gammaproteobacteria;o__Enterobacterales;f__Enterobacteriaceae;g__Raoultella;s__Raoultella planticola	0	0	0	0	0	0	0	0	0	0	0	0	0	0	0	0	0	0	5	0	0	0	0	0
k__Bacteria;p__Firmicutes;c__Bacilli;o__Lactobacillales;f__Enterococcaceae;g__Enterococcus;s__Enterococcus cecorum	1	1	1	0	0	2	2	0	0	0	0	0	0	0	2	0	0	1	0	1	1	0	1	5
k__Bacteria;p__Cyanobacteria;c__Vampirivibrionia;o__Gastranaerophilales;f__uncultured rumen bacterium 4C0d-2;g__unknown;s__unknown	1	0	0	0	4	0	0	0	0	26	0	2	65	3	0	0	8	11	10	0	0	3	69	28
k__Bacteria;p__Firmicutes;c__Clostridia;o__Lachnospirales;f__Lachnospiraceae;g__Lachnospiraceae NK4A136 group;s__uncultured bacterium	8	1	19	9	7	17	5	6	5	17	30	16	3	5	8	3	17	16	12	3	1	5	28	2
k__Bacteria;p__Firmicutes;c__Clostridia;o__Oscillospirales;f__Oscillospiraceae;g__uncultured;s__Clostridium sp. GD3	3	6	5	1	7	5	6	6	0	5	0	7	7	12	0	11	7	4	6	3	0	1	8	2
k__Bacteria;p__Firmicutes;c__Clostridia;o__Oscillospirales;f__Ruminococcaceae;g__Subdoligranulum;s__uncultured bacterium	2	1	0	0	2	0	0	0	0	0	0	0	0	0	0	0	0	2	0	0	0	0	0	0
k__Bacteria;p__Firmicutes;c__Clostridia;o__Clostridia UCG-014;f__uncultured bacterium;g__unknown;s__unknown	3	3	0	0	0	1	0	0	2	2	0	0	2	1	1	0	6	0	0	3	0	2	0	0
k__Bacteria;p__Firmicutes;c__Bacilli;o__Bacillales;f__Bacillaceae;g__Bacillus;s__Bacillus mycoides	358	442	265	192	16	198	63	351	78	480	119	101	414	235	119	83	161	386	86	213	6	18	143	120
k__Bacteria;p__Firmicutes;c__Bacilli;o__Lactobacillales;f__Lactobacillaceae;g__Weissella;s__Weissella hellenica	1	0	0	0	0	0	0	0	0	0	0	0	0	0	0	0	0	0	0	0	0	0	0	0
k__Bacteria;p__Proteobacteria;c__Gammaproteobacteria;o__Enterobacterales;f__Enterobacteriaceae;g__Escherichia-Shigella;s__uncultured Enterobacteriaceae bacterium	0	0	0	2	1	0	0	0	0	0	1	1	0	1	1	0	0	0	1	1	3	0	0	2
k__Bacteria;p__Firmicutes;c__Clostridia;o__Oscillospirales;f__Ruminococcaceae;g__uncultured;s__uncultured bacterium	1	10	0	0	18	8	0	8	2	0	9	1	1	6	3	0	0	46	1	8	13	4	0	0
k__Bacteria;p__Firmicutes;c__Bacilli;o__Erysipelotrichales;f__Erysipelotrichaceae;g__Turicibacter;s__uncultured bacterium	1	4	1	1	0	0	2	0	0	0	2	0	0	0	0	6	0	1	1	2	1	0	6	7
k__Bacteria;p__Firmicutes;c__Clostridia;o__Lachnospirales;f__Lachnospiraceae;g__GCA-900066575;s__uncultured bacterium	1	0	0	2	1	1	1	0	1	0	0	1	1	0	0	1	1	0	0	0	0	0	0	1
k__Bacteria;p__Firmicutes;c__Bacilli;o__RF39;f__uncultured bacterium;g__unknown;s__unknown	0	0	0	0	4	0	0	1	0	0	0	0	3	0	1	0	0	0	1	1	0	0	2	0
k__Bacteria;p__Proteobacteria;c__Gammaproteobacteria;o__Enterobacterales;f__Enterobacteriaceae;g__Escherichia-Shigella;s__Escherichia coli	0	0	0	1	0	1	0	0	1	1	0	0	0	1	0	0	0	0	1	1	1	0	0	0
k__Bacteria;p__Firmicutes;c__Bacilli;o__Lactobacillales;f__Lactobacillaceae;g__Ligilactobacillus;s__Lactobacillus salivarius	1	0	0	0	0	0	0	0	0	0	0	0	1	0	0	0	0	0	0	0	1	0	0	0
k__Bacteria;p__Firmicutes;c__Clostridia;o__Oscillospirales;f__Ruminococcaceae;g__Faecalibacterium;s__uncultured bacterium	0	1	0	0	0	0	0	0	0	1	0	1	0	1	0	0	0	0	0	2	0	1	0	0
k__Bacteria;p__Firmicutes;c__Clostridia;o__Peptostreptococcales-Tissierellales;f__Peptostreptococcaceae;g__Romboutsia;s__uncultured bacterium	0	1	2	1	0	0	1	0	1	0	1	0	1	1	2	1	1	0	0	1	2	2	2	2
k__Bacteria;p__Firmicutes;c__Clostridia;o__Clostridia UCG-014;f__uncultured bacterium;g__unknown;s__unknown	3	2	67	2	1	1	48	10	1	9	8	7	10	35	1	49	1	2	72	4	2	1	0	109
k__Bacteria;p__Firmicutes;c__Clostridia;o__Lachnospirales;f__Lachnospiraceae;g__[Eubacterium] oxidoreducens group;s__uncultured bacterium	1	0	0	0	1	0	1	0	0	0	0	0	1	1	1	0	0	0	0	0	1	1	2	2
k__Bacteria;p__Firmicutes;c__Clostridia;o__Oscillospirales;f__Ruminococcaceae;g__Subdoligranulum;s__uncultured bacterium	0	0	1	0	0	0	0	0	0	0	2	0	1	0	0	0	0	0	2	0	1	1	0	2
k__Bacteria;p__Firmicutes;c__Clostridia;o__Lachnospirales;f__Lachnospiraceae;g__[Ruminococcus] gauvreauii group;s__bacterium ic1296	14	11	15	7	16	6	10	19	28	20	102	10	17	44	23	24	23	30	10	26	18	45	11	22
k__Bacteria;p__Firmicutes;c__Clostridia;o__Lachnospirales;f__Lachnospiraceae;g__Lachnospiraceae UCG-008;s__uncultured bacterium	0	0	0	0	0	0	0	0	0	1	0	0	0	2	0	1	0	1	0	0	1	0	2	1
k__Bacteria;p__Firmicutes;c__Clostridia;o__Lachnospirales;f__Lachnospiraceae;g__Lachnospiraceae NC2004 group;s__uncultured bacterium	1	0	0	0	0	0	0	0	0	0	0	0	0	0	0	0	0	0	0	0	0	0	0	0
k__Bacteria;p__Firmicutes;c__Bacilli;o__Lactobacillales;f__Lactobacillaceae;g__Lactobacillus;s__uncultured bacterium	2	0	2	0	3	0	0	0	0	0	0	4	2	1	0	1	0	0	0	0	4	0	0	0
k__Bacteria;p__Proteobacteria;c__Gammaproteobacteria;o__Enterobacterales;f__Enterobacteriaceae;g__Escherichia-Shigella;s__Escherichia coli O182:H21	0	0	0	2	1	1	0	0	0	2	0	0	0	0	1	0	2	0	1	0	4	3	1	2
k__Bacteria;p__Firmicutes;c__Bacilli;o__Lactobacillales;f__Lactobacillaceae;g__Limosilactobacillus;s__bacterium ii1270	2	0	20	0	58	0	0	2	33	1	0	2	54	35	1	0	3	1	25	0	48	28	0	31
k__Bacteria;p__Firmicutes;c__Clostridia;o__Clostridia vadinBB60 group;f__uncultured Firmicutes bacterium;g__unknown;s__unknown	0	14	2	2	1	10	0	7	5	1	12	2	0	2	4	0	5	1	12	2	0	0	1	8
k__Bacteria;p__Bacteroidota;c__Bacteroidia;o__Bacteroidales;f__Prevotellaceae;g__Prevotella_9;s__uncultured bacterium	0	0	0	0	0	0	0	0	0	0	0	0	1	0	0	0	0	0	0	0	0	0	0	0
k__Bacteria;p__Firmicutes;c__Clostridia;o__Clostridia UCG-014;f__uncultured bacterium;g__unknown;s__unknown	189	1	42	1	10	128	0	37	9	42	0	62	11	2	90	45	23	0	0	15	1	1	0	0
k__Bacteria;p__Firmicutes;c__Clostridia;o__Christensenellales;f__Christensenellaceae;g__Christensenellaceae R-7 group;s__uncultured bacterium	4	20	6	2	3	0	4	5	5	8	14	3	1	3	4	1	12	2	14	5	3	9	1	3
k__Bacteria;p__Proteobacteria;c__Gammaproteobacteria;o__Enterobacterales;f__Enterobacteriaceae;g__Escherichia-Shigella;s__uncultured bacterium	0	0	0	1	0	0	0	0	0	1	0	0	1	0	0	4	0	0	0	0	1	1	1	1
k__Bacteria;p__Firmicutes;c__Clostridia;o__Oscillospirales;f__[Eubacterium] coprostanoligenes group;g__unidentified;s__unknown	0	2	1	1	0	0	0	1	0	0	0	1	1	2	1	1	0	0	1	0	0	0	0	0
k__Bacteria;p__Firmicutes;c__Clostridia;o__Oscillospirales;f__UCG-010;g__uncultured bacterium;s__unknown	4	3	0	0	8	13	0	1	2	4	2	12	6	2	3	4	4	4	6	8	0	2	3	4
k__Bacteria;p__Firmicutes;c__Bacilli;o__RF39;f__uncultured bacterium;g__unknown;s__unknown	0	1	0	0	0	0	1	0	0	0	0	1	0	0	1	0	1	0	2	0	0	0	0	0
k__Bacteria;p__Firmicutes;c__Clostridia;o__Oscillospirales;f__Oscillospiraceae;g__UCG-005;s__uncultured bacterium	0	6	2	0	1	3	3	1	3	2	0	0	1	2	0	5	2	4	0	6	6	4	3	4
k__Bacteria;p__Bacteroidota;c__Bacteroidia;o__Bacteroidales;f__Bacteroidaceae;g__Bacteroides;s__uncultured bacterium	3	2	7	2	5	9	3	7	1	13	1	12	11	17	9	1	0	7	1	5	0	1	17	4
k__Bacteria;p__Firmicutes;c__Clostridia;o__Christensenellales;f__Christensenellaceae;g__Christensenellaceae R-7 group;s__uncultured bacterium	26	10	0	0	7	4	7	4	5	0	0	4	24	11	13	17	27	8	6	8	0	30	5	24
k__Bacteria;p__Firmicutes;c__Bacilli;o__Lactobacillales;f__Streptococcaceae;g__Streptococcus;s__uncultured bacterium	2	5	9	9	3	3	11	1	12	4	10	4	7	5	5	4	1	1	4	3	13	3	3	6
k__Bacteria;p__Firmicutes;c__Clostridia;o__Lachnospirales;f__Lachnospiraceae;g__Blautia;s__uncultured bacterium	5	0	1	2	1	0	0	1	0	1	0	0	0	1	0	1	0	1	1	0	0	1	1	2
k__Bacteria;p__Firmicutes;c__Bacilli;o__Lactobacillales;f__Lactobacillaceae;g__Lactobacillus;s__uncultured bacterium	1	0	4	0	1	0	0	1	1	2	0	4	6	4	0	0	0	0	0	0	0	4	0	1
k__Bacteria;p__Firmicutes;c__Clostridia;o__Monoglobales;f__Monoglobaceae;g__Monoglobus;s__uncultured bacterium	65	8	7	1	47	3	9	5	5	9	0	8	37	27	23	11	28	55	4	43	0	50	51	22
k__Bacteria;p__Firmicutes;c__Clostridia;o__Lachnospirales;f__Lachnospiraceae;g__Lachnospiraceae NC2004 group;s__uncultured organism	0	0	0	1	0	0	0	0	0	0	1	0	0	0	0	1	0	0	0	0	0	0	0	0
k__Bacteria;p__Firmicutes;c__Clostridia;o__Lachnospirales;f__Lachnospiraceae;g__[Ruminococcus] torques group;s__Clostridium sp. Marseille-P3244	4	7	53	12	76	56	24	9	11	8	44	6	11	307	32	12	4	14	11	542	5	66	5	7
k__Bacteria;p__Firmicutes;c__Clostridia;o__Peptostreptococcales-Tissierellales;f__Peptostreptococcaceae;g__Romboutsia;s__uncultured bacterium	3	2	1	3	2	1	1	1	1	1	2	0	2	0	2	2	3	2	3	3	3	1	0	3
k__Bacteria;p__Firmicutes;c__Clostridia;o__Clostridia vadinBB60 group;f__uncultured rumen bacterium;g__unknown;s__unknown	108	37	22	2	92	71	22	14	42	62	69	125	42	14	15	75	86	77	117	23	2	23	72	45
k__Bacteria;p__Firmicutes;c__Clostridia;o__Oscillospirales;f__Ruminococcaceae;g__uncultured;s__uncultured bacterium	10	7	14	9	15	11	10	9	16	13	2	6	9	7	9	7	12	11	2	9	2	7	34	11
k__Bacteria;p__Firmicutes;c__Clostridia;o__Clostridia UCG-014;f__uncultured bacterium;g__unknown;s__unknown	44	371	69	236	24	127	85	653	5	97	39	249	67	200	108	117	41	29	155	129	102	54	27	104
k__Bacteria;p__Proteobacteria;c__Gammaproteobacteria;o__Enterobacterales;f__Enterobacteriaceae;g__Escherichia-Shigella;s__uncultured bacterium	1	0	1	5	7	1	0	0	2	2	0	0	0	0	5	1	0	1	0	3	4	6	3	3
k__Bacteria;p__Firmicutes;c__Clostridia;o__Lachnospirales;f__Lachnospiraceae;g__uncultured;s__uncultured bacterium	1	1	1	1	18	27	0	1	2	1	5	1	2	1	1	1	3	0	0	2	0	3	10	2
k__Bacteria;p__Bacteroidota;c__Bacteroidia;o__Bacteroidales;f__Bacteroidaceae;g__Bacteroides;s__uncultured bacterium	0	0	0	1	1	0	0	0	0	1	0	0	1	1	1	0	0	0	0	0	0	0	1	1
k__Bacteria;p__Firmicutes;c__Clostridia;o__Lachnospirales;f__Lachnospiraceae;g__Blautia;s__uncultured bacterium	0	0	0	1	1	1	0	0	0	0	1	0	0	0	0	0	0	3	2	0	0	11	7	1
k__Bacteria;p__Firmicutes;c__Bacilli;o__Bacillales;f__Bacillaceae;g__Bacillus;s__uncultured bacterium	0	2	0	0	0	0	0	1	1	1	0	0	2	0	0	0	0	0	0	1	1	0	0	1
k__Bacteria;p__Firmicutes;c__Bacilli;o__Lactobacillales;f__Lactobacillaceae;g__Ligilactobacillus;s__Lactobacillus aviarius	0	0	1	0	0	2	2	1	2	0	10	13	1	1	0	2	1	0	0	0	15	2	0	5
k__Bacteria;p__Firmicutes;c__Clostridia;o__Lachnospirales;f__Lachnospiraceae;g__uncultured;s__uncultured bacterium	7	5	8	19	6	3	17	8	11	8	8	13	13	6	6	18	5	8	5	13	1	0	2	6
k__Bacteria;p__Firmicutes;c__Clostridia;o__Lachnospirales;f__Lachnospiraceae;g__Lachnoclostridium;s__uncultured bacterium	0	0	0	0	0	0	0	0	0	0	0	0	1	0	0	1	0	0	1	0	0	0	0	0
k__Bacteria;p__Firmicutes;c__Bacilli;o__Erysipelotrichales;f__Erysipelatoclostridiaceae;g__Erysipelatoclostridium;s__unidentified	1	1	3	0	3	0	1	0	0	0	2	0	0	1	0	0	0	0	0	3	2	1	2	0
k__Bacteria;p__Firmicutes;c__Clostridia;o__Lachnospirales;f__Lachnospiraceae;g__Tyzzerella;s__uncultured organism	0	1	1	1	0	1	0	0	0	1	0	0	0	0	0	0	0	0	0	0	1	0	0	0
k__Bacteria;p__Firmicutes;c__Clostridia;o__Oscillospirales;f__[Eubacterium] coprostanoligenes group;g__uncultured rumen bacterium;s__unknown	1	41	0	3	1	0	2	0	0	0	0	1	11	1	0	5	14	2	0	8	0	1	0	12
k__Bacteria;p__Firmicutes;c__Clostridia;o__Oscillospirales;f__UCG-010;g__uncultured bacterium;s__unknown	0	0	1	0	1	0	0	1	0	0	0	0	1	0	0	0	0	0	0	0	0	0	0	0
k__Bacteria;p__Firmicutes;c__Bacilli;o__Lactobacillales;f__Streptococcaceae;g__Streptococcus;s__Streptococcus gallolyticus subsp. macedonicus	1	0	0	1	0	0	1	0	1	1	1	1	1	1	2	1	0	0	2	1	3	0	0	2
k__Bacteria;p__Firmicutes;c__Clostridia;o__Oscillospirales;f__[Eubacterium] coprostanoligenes group;g__uncultured bacterium;s__unknown	0	0	1	0	0	0	0	0	0	0	0	0	1	0	0	0	0	0	0	0	0	0	0	0
k__Bacteria;p__Firmicutes;c__Clostridia;o__Monoglobales;f__Monoglobaceae;g__Monoglobus;s__uncultured bacterium	0	0	0	0	0	0	1	0	0	0	0	0	0	0	0	0	0	0	0	0	0	0	1	0
k__Bacteria;p__Firmicutes;c__Bacilli;o__Lactobacillales;f__Lactobacillaceae;g__Weissella;s__uncultured Weissella sp.	1	0	0	0	0	0	0	0	0	0	0	0	0	0	0	0	0	0	0	0	0	0	0	0
k__Bacteria;p__Firmicutes;c__Clostridia;o__Oscillospirales;f__Ruminococcaceae;g__Anaerotruncus;s__uncultured bacterium	1	0	0	1	0	0	1	0	0	2	2	0	1	0	1	0	1	2	0	1	0	1	2	1
k__Bacteria;p__Firmicutes;c__Clostridia;o__Peptostreptococcales-Tissierellales;f__Peptostreptococcaceae;g__Romboutsia;s__uncultured bacterium	0	0	0	0	0	0	0	0	0	0	0	0	0	0	0	0	0	0	0	0	0	1	0	0
k__Bacteria;p__Firmicutes;c__Clostridia;o__Oscillospirales;f__Ruminococcaceae;g__Subdoligranulum;s__uncultured bacterium	0	0	0	0	1	0	2	0	0	0	0	0	1	0	0	0	0	0	0	0	0	1	0	1
k__Bacteria;p__Firmicutes;c__Clostridia;o__Lachnospirales;f__Lachnospiraceae;g__Frisingicoccus;s__uncultured organism	1	0	1	0	1	1	0	1	1	0	1	1	0	1	1	0	0	2	0	0	0	0	1	2
k__Bacteria;p__Firmicutes;c__Clostridia;o__Lachnospirales;f__Lachnospiraceae;g__Tyzzerella;s__uncultured bacterium	2	0	2	0	1	1	2	2	2	1	0	2	1	1	0	0	0	2	3	1	2	0	0	1
k__Bacteria;p__Firmicutes;c__Clostridia;o__Oscillospirales;f__Oscillospiraceae;g__uncultured;s__uncultured bacterium	10	10	8	11	21	0	8	9	27	4	1	83	19	36	17	92	4	12	5	55	22	18	17	17
k__Bacteria;p__Bacteroidota;c__Bacteroidia;o__Bacteroidales;f__Rikenellaceae;g__Alistipes;s__Alistipes sp. N15.MGS-157	5	4	7	285	460	300	509	6	111	495	289	653	1254	344	582	724	820	945	189	360	20	379	1226	450
k__Bacteria;p__Firmicutes;c__Clostridia;o__Peptostreptococcales-Tissierellales;f__Peptostreptococcaceae;g__Romboutsia;s__uncultured bacterium	1	3	3	2	0	0	2	1	0	2	1	0	3	0	4	1	1	1	1	5	3	0	4	2
k__Bacteria;p__Firmicutes;c__Clostridia;o__Oscillospirales;f__Ruminococcaceae;g__Subdoligranulum;s__uncultured bacterium	4	0	0	2	1	0	1	0	2	1	6	1	1	1	1	0	2	0	0	1	1	1	0	1
k__Bacteria;p__Firmicutes;c__Bacilli;o__Lactobacillales;f__Streptococcaceae;g__Streptococcus;s__uncultured bacterium	1	1	4	4	3	0	3	0	3	1	5	4	3	3	1	1	1	0	0	2	4	1	0	2
k__Bacteria;p__Firmicutes;c__Clostridia;o__Oscillospirales;f__Ruminococcaceae;g__Faecalibacterium;s__uncultured bacterium	0	1	2	0	0	1	0	1	0	1	1	1	0	0	2	1	0	0	0	3	1	1	1	1
k__Bacteria;p__Firmicutes;c__Clostridia;o__Oscillospirales;f__Ruminococcaceae;g__uncultured;s__uncultured bacterium	10	53	14	25	2	7	10	16	24	14	4	7	2	16	54	10	88	6	38	0	2	47	18	15
k__Bacteria;p__Firmicutes;c__Clostridia;o__Lachnospirales;f__Lachnospiraceae;g__Blautia;s__Blautia obeum	0	0	0	1	0	0	0	0	0	0	0	0	0	0	0	0	1	0	0	1	0	0	0	0
k__Bacteria;p__Firmicutes;c__Clostridia;o__Lachnospirales;f__Lachnospiraceae;g__Marvinbryantia;s__uncultured bacterium	0	0	0	0	0	0	0	0	0	0	0	0	0	0	0	0	0	0	0	0	0	0	0	1
k__Bacteria;p__Firmicutes;c__Clostridia;o__Lachnospirales;f__Defluviitaleaceae;g__Defluviitaleaceae UCG-011;s__uncultured bacterium	3	29	0	5	4	0	4	2	10	7	0	0	2	4	0	10	7	1	5	0	60	4	0	1
k__Bacteria;p__Firmicutes;c__Clostridia;o__Clostridia UCG-014;f__uncultured Clostridiales bacterium;g__unknown;s__unknown	1	9	0	0	7	2	3	3	1	4	0	1	4	1	0	0	65	0	1	39	0	8	0	1
k__Bacteria;p__Firmicutes;c__Clostridia;o__Oscillospirales;f__Ruminococcaceae;g__Incertae Sedis;s__uncultured organism	2	0	1	0	2	0	1	1	0	0	0	0	0	0	1	0	1	0	1	0	0	0	2	1
k__Bacteria;p__Firmicutes;c__Clostridia;o__Oscillospirales;f__Oscillospiraceae;g__NK4A214 group;s__uncultured bacterium	0	0	0	0	1	0	2	0	0	0	0	0	0	0	0	0	0	0	0	0	0	0	0	0
k__Bacteria;p__Firmicutes;c__Clostridia;o__Clostridia UCG-014;f__uncultured bacterium;g__unknown;s__unknown	4	1	5	0	12	0	4	0	0	0	0	0	10	0	0	3	0	0	0	0	0	0	0	0
k__Bacteria;p__Firmicutes;c__Clostridia;o__Lachnospirales;f__Lachnospiraceae;g__UC5-1-2E3;s__uncultured organism	0	0	0	0	0	0	1	0	0	4	0	0	0	0	0	0	0	0	0	0	0	0	0	0
k__Bacteria;p__Firmicutes;c__Clostridia;o__Oscillospirales;f__Ruminococcaceae;g__Ruminococcus;s__uncultured bacterium	2	0	5	1	4	7	3	4	0	6	1	2	5	10	5	0	1	8	0	5	1	3	44	8
k__Bacteria;p__Firmicutes;c__Clostridia;o__Lachnospirales;f__Lachnospiraceae;g__Blautia;s__uncultured bacterium	0	0	0	0	0	0	0	0	0	0	0	0	0	0	0	0	0	0	1	0	0	0	0	0
k__Bacteria;p__Firmicutes;c__Bacilli;o__RF39;f__uncultured bacterium;g__unknown;s__unknown	0	10	0	6	0	3	1	2	2	0	1	1	2	0	1	2	1	4	0	2	0	0	1	0
k__Bacteria;p__Firmicutes;c__Bacilli;o__Lactobacillales;f__Enterococcaceae;g__Enterococcus;s__Enterococcus faecium	1	0	0	0	0	0	0	0	0	0	0	0	0	0	0	0	1	0	0	0	0	0	0	0
k__Bacteria;p__Firmicutes;c__Clostridia;o__Lachnospirales;f__Lachnospiraceae;g__uncultured;s__uncultured bacterium	31	62	191	150	64	41	108	160	172	56	379	99	98	149	101	88	55	250	158	48	43	71	21	51
k__Bacteria;p__Bacteroidota;c__Bacteroidia;o__Bacteroidales;f__Bacteroidaceae;g__Bacteroides;s__uncultured organism	322	333	780	406	583	1264	314	806	115	1623	22	956	931	1476	965	20	5	1393	153	457	230	650	3011	744
k__Bacteria;p__Firmicutes;c__Bacilli;o__Lactobacillales;f__Lactobacillaceae;g__Lactobacillus;s__uncultured bacterium	1	0	3	0	1	1	1	0	1	0	0	0	5	3	0	0	0	1	0	0	0	1	0	1
k__Bacteria;p__Firmicutes;c__Clostridia;o__Peptostreptococcales-Tissierellales;f__Peptostreptococcaceae;g__Romboutsia;s__uncultured bacterium	1	2	1	2	2	1	1	1	3	1	2	2	2	1	2	2	2	2	0	1	2	0	1	2
k__Bacteria;p__Firmicutes;c__Clostridia;o__Oscillospirales;f__UCG-010;g__uncultured bacterium;s__unknown	74	31	14	47	45	13	12	9	10	24	6	180	46	22	18	59	14	58	17	11	2	23	52	40
k__Bacteria;p__Firmicutes;c__Clostridia;o__Lachnospirales;f__Lachnospiraceae;g__Fusicatenibacter;s__uncultured bacterium	0	0	0	0	0	0	0	0	0	0	0	0	0	0	1	0	0	0	0	0	0	0	0	0
k__Bacteria;p__Proteobacteria;c__Gammaproteobacteria;o__Enterobacterales;f__Enterobacteriaceae;g__Escherichia-Shigella;s__uncultured bacterium	0	0	0	0	1	1	0	0	0	0	1	0	0	0	1	0	0	0	0	1	6	1	4	1
k__Bacteria;p__Bacteroidota;c__Bacteroidia;o__Bacteroidales;f__Prevotellaceae;g__Paraprevotella;s__uncultured bacterium	1	0	0	0	0	0	0	0	0	0	0	1	0	0	0	0	0	0	0	0	0	0	0	1
k__Bacteria;p__Firmicutes;c__Clostridia;o__Oscillospirales;f__UCG-010;g__uncultured organism;s__unknown	0	1	2	0	9	4	0	0	6	0	8	1	1	2	0	0	7	2	3	1	0	0	2	1
k__Bacteria;p__Firmicutes;c__Bacilli;o__Lactobacillales;f__Streptococcaceae;g__Streptococcus;s__Streptococcus gallolyticus subsp. macedonicus	3	1	12	12	2	1	8	1	10	3	7	5	9	4	8	3	1	1	7	3	17	2	1	8
k__Bacteria;p__Proteobacteria;c__Alphaproteobacteria;o__Rhodospirillales;f__uncultured;g__gut metagenome;s__unknown	0	0	0	0	0	7	1	0	0	0	0	0	1	0	0	0	0	0	0	0	0	0	0	0
k__Bacteria;p__Firmicutes;c__Clostridia;o__Clostridia UCG-014;f__uncultured bacterium;g__unknown;s__unknown	26	103	36	9	362	22	32	97	52	19	458	75	64	3	22	1	33	46	17	19	1	14	52	72
k__Bacteria;p__Firmicutes;c__Clostridia;o__Oscillospirales;f__UCG-010;g__uncultured Clostridiales bacterium;s__unknown	0	1	0	1	0	0	0	0	0	0	2	1	2	0	0	0	1	0	3	0	0	0	0	0
k__Bacteria;p__Firmicutes;c__Bacilli;o__Lactobacillales;f__Lactobacillaceae;g__Weissella;s__Weissella sp. LMG 17707	1	0	0	0	0	0	0	0	0	0	0	0	0	0	0	0	0	0	0	0	0	0	0	0
k__Bacteria;p__Firmicutes;c__Clostridia;o__Clostridia UCG-014;f__uncultured bacterium;g__unknown;s__unknown	1	2	3	5	2	2	1	0	0	2	1	0	1	2	1	1	2	1	3	0	1	3	0	0
k__Bacteria;p__Firmicutes;c__Bacilli;o__Erysipelotrichales;f__Erysipelotrichaceae;g__Turicibacter;s__uncultured bacterium	0	0	0	1	0	0	0	0	0	0	0	1	0	0	1	1	0	0	0	0	0	1	0	1
k__Bacteria;p__Firmicutes;c__Clostridia;o__Clostridia UCG-014;f__uncultured bacterium;g__unknown;s__unknown	0	0	0	0	0	0	2	0	0	0	0	1	0	0	0	0	0	0	0	1	0	0	1	0
k__Bacteria;p__Proteobacteria;c__Gammaproteobacteria;o__Enterobacterales;f__Enterobacteriaceae;g__Escherichia-Shigella;s__Citrobacter freundii	1	2	2	3	6	4	0	2	3	1	4	1	1	0	5	3	0	2	6	7	11	9	4	8
k__Bacteria;p__Firmicutes;c__Clostridia;o__Oscillospirales;f__Ruminococcaceae;g__Faecalibacterium;s__uncultured bacterium	4	10	36	20	3	3	3	32	34	3	48	13	4	29	11	9	5	6	3	20	5	21	0	1
k__Bacteria;p__Firmicutes;c__Bacilli;o__RF39;f__uncultured rumen bacterium;g__unknown;s__unknown	14	11	13	17	27	21	19	15	21	6	38	11	21	9	10	9	18	14	9	13	5	10	10	19
k__Bacteria;p__Firmicutes;c__Clostridia;o__Lachnospirales;f__Lachnospiraceae;g__Blautia;s__uncultured bacterium	0	0	0	0	0	0	0	0	0	0	0	0	0	0	0	0	0	0	0	0	0	1	0	0
k__Bacteria;p__Firmicutes;c__Clostridia;o__Oscillospirales;f__Oscillospiraceae;g__uncultured;s__uncultured bacterium	1	0	0	0	0	0	0	0	0	0	0	1	0	0	0	0	1	0	0	0	0	0	0	0
k__Bacteria;p__Firmicutes;c__Clostridia;o__Oscillospirales;f__Ruminococcaceae;g__Subdoligranulum;s__uncultured bacterium	0	0	1	0	0	0	0	0	0	0	0	0	0	0	0	1	0	0	0	0	2	2	0	0
k__Bacteria;p__Firmicutes;c__Clostridia;o__Lachnospirales;f__Lachnospiraceae;g__CHKCI001;s__uncultured organism	3	4	0	4	4	0	2	2	3	5	8	6	0	1	5	3	4	1	0	3	5	4	0	0
k__Bacteria;p__Firmicutes;c__Clostridia;o__Oscillospirales;f__Ruminococcaceae;g__Incertae Sedis;s__uncultured bacterium	8	56	51	16	36	11	59	20	58	33	48	46	19	25	22	12	15	89	54	18	8	14	19	8
k__Bacteria;p__Firmicutes;c__Clostridia;o__Oscillospirales;f__Ruminococcaceae;g__Faecalibacterium;s__uncultured bacterium	1	1	0	0	0	0	0	0	0	1	0	0	0	0	0	1	0	2	0	1	1	1	0	0
k__Bacteria;p__Firmicutes;c__Clostridia;o__Lachnospirales;f__Lachnospiraceae;g__Lachnoclostridium;s__uncultured bacterium	204	1	13	5	0	2	29	210	42	13	1	1	19	0	19	36	92	0	1	23	10	1	0	165
k__Bacteria;p__Firmicutes;c__Bacilli;o__Erysipelotrichales;f__Erysipelotrichaceae;g__Turicibacter;s__uncultured bacterium	0	1	0	0	0	0	0	0	0	0	0	0	0	0	0	0	0	0	0	0	0	0	0	0
k__Bacteria;p__Firmicutes;c__Clostridia;o__Oscillospirales;f__Ruminococcaceae;g__Faecalibacterium;s__uncultured bacterium	0	5	5	2	4	0	4	3	6	1	6	0	1	2	5	1	2	2	0	6	0	6	0	1
k__Bacteria;p__Firmicutes;c__Clostridia;o__Oscillospirales;f__UCG-010;g__uncultured bacterium;s__unknown	0	1	0	0	0	0	1	0	0	0	0	1	2	1	0	0	0	2	0	0	0	0	2	0
k__Bacteria;p__Firmicutes;c__Bacilli;o__Lactobacillales;f__Lactobacillaceae;g__Ligilactobacillus;s__Lactobacillus phage Sal3	1	0	0	0	0	0	0	0	0	0	0	0	0	0	0	0	0	1	0	0	0	1	0	1
k__Bacteria;p__Bacteroidota;c__Bacteroidia;o__Bacteroidales;f__Bacteroidaceae;g__Bacteroides;s__uncultured bacterium	1	2	1	1	2	4	1	1	0	3	0	2	1	4	1	0	0	2	0	0	0	0	5	2
k__Bacteria;p__Firmicutes;c__Clostridia;o__Oscillospirales;f__Oscillospiraceae;g__uncultured;s__uncultured bacterium	8	2	4	2	13	5	3	3	1	3	4	9	9	6	0	4	4	7	1	4	1	2	26	6
k__Bacteria;p__Firmicutes;c__Bacilli;o__Lactobacillales;f__Streptococcaceae;g__Streptococcus;s__Streptococcus gallolyticus subsp. macedonicus	2	3	11	15	3	3	17	1	14	5	14	6	15	6	8	8	2	2	4	5	27	4	3	14
k__Bacteria;p__Firmicutes;c__Bacilli;o__RF39;f__uncultured bacterium;g__unknown;s__unknown	26	6	1	2	4	2	0	5	3	0	7	6	2	2	0	0	1	13	2	1	0	4	4	20
k__Bacteria;p__Proteobacteria;c__Gammaproteobacteria;o__Enterobacterales;f__Enterobacteriaceae;g__Escherichia-Shigella;s__Escherichia sp. CH-14	0	1	1	2	2	0	0	0	0	0	1	0	0	0	2	1	0	0	0	1	1	1	0	3
k__Bacteria;p__Firmicutes;c__Clostridia;o__Clostridia UCG-014;f__uncultured bacterium;g__unknown;s__unknown	0	0	0	0	0	0	0	0	0	0	0	0	0	0	1	0	0	0	0	2	0	0	0	1
k__Bacteria;p__Bacteroidota;c__Bacteroidia;o__Bacteroidales;f__Bacteroidaceae;g__Bacteroides;s__uncultured organism	0	1	1	0	0	2	1	0	0	0	0	1	1	1	1	0	0	2	0	0	0	0	3	0
k__Bacteria;p__Firmicutes;c__Clostridia;o__Oscillospirales;f__Ruminococcaceae;g__Faecalibacterium;s__uncultured bacterium	0	1	1	1	3	3	5	2	3	1	2	3	0	0	1	1	0	3	2	0	0	3	1	1
k__Bacteria;p__Firmicutes;c__Clostridia;o__Oscillospirales;f__uncultured;g__uncultured bacterium;s__unknown	1	1	0	0	1	1	1	0	0	0	0	2	2	1	0	0	0	0	1	1	0	0	0	0
k__Bacteria;p__Bacteroidota;c__Bacteroidia;o__Bacteroidales;f__Bacteroidaceae;g__Bacteroides;s__uncultured bacterium	3	3	7	1	2	7	2	3	0	11	0	7	8	12	7	1	0	5	2	1	0	2	8	6
k__Bacteria;p__Proteobacteria;c__Gammaproteobacteria;o__Enterobacterales;f__Enterobacteriaceae;g__Escherichia-Shigella;s__Escherichia coli Nissle 1917	0	0	0	0	0	0	0	0	0	1	0	0	0	1	1	0	0	0	0	0	0	1	0	1
k__Bacteria;p__Firmicutes;c__Bacilli;o__Erysipelotrichales;f__Erysipelotrichaceae;g__Turicibacter;s__uncultured organism	0	0	0	0	0	0	0	0	0	0	0	0	0	0	1	1	0	0	0	0	0	0	0	0
k__Bacteria;p__Firmicutes;c__Bacilli;o__Lactobacillales;f__Lactobacillaceae;g__Lactobacillus;s__uncultured bacterium	83	11	418	4	189	37	7	122	221	53	50	419	1164	374	13	15	19	58	85	3	175	364	45	151
k__Bacteria;p__Firmicutes;c__Clostridia;o__Oscillospirales;f__Ruminococcaceae;g__uncultured;s__uncultured bacterium	0	1	0	0	0	0	0	0	0	0	0	1	0	1	0	1	0	0	0	3	0	0	0	0
k__Bacteria;p__Firmicutes;c__Bacilli;o__Bacillales;f__Bacillaceae;g__Bacillus;s__uncultured bacterium	2	3	3	2	0	0	1	3	0	4	1	2	6	2	1	1	1	1	2	2	0	0	2	1
k__Bacteria;p__Firmicutes;c__Clostridia;o__Oscillospirales;f__Ruminococcaceae;g__Faecalibacterium;s__uncultured bacterium	7	4	4	2	1	0	4	2	2	7	3	2	6	4	3	9	6	1	3	5	3	3	1	6
k__Bacteria;p__Firmicutes;c__Clostridia;o__Oscillospirales;f__Ruminococcaceae;g__uncultured;s__uncultured bacterium	0	0	0	0	2	0	0	2	0	0	1	0	0	0	0	0	0	0	0	0	0	1	0	0
k__Bacteria;p__Firmicutes;c__Clostridia;o__Oscillospirales;f__Ruminococcaceae;g__Faecalibacterium;s__uncultured bacterium	9	23	37	4	35	14	88	44	43	39	23	20	6	6	25	27	20	37	38	9	12	29	5	7
k__Bacteria;p__Firmicutes;c__Clostridia;o__Oscillospirales;f__Ruminococcaceae;g__Faecalibacterium;s__uncultured bacterium	0	2	1	0	1	0	5	2	2	1	0	0	0	0	0	1	0	2	1	0	0	0	0	0
k__Bacteria;p__Firmicutes;c__Clostridia;o__Lachnospirales;f__Lachnospiraceae;g__Blautia;s__uncultured bacterium	151	14	175	40	0	0	37	66	20	232	2	1	79	0	39	89	319	2	5	234	409	2	4	100
k__Bacteria;p__Firmicutes;c__Clostridia;o__Oscillospirales;f__Oscillospiraceae;g__uncultured;s__uncultured bacterium	5	48	16	29	10	4	14	8	17	4	14	23	10	20	8	10	5	57	15	2	12	10	1	16
k__Bacteria;p__Firmicutes;c__Clostridia;o__Lachnospirales;f__Lachnospiraceae;g__Lachnoclostridium;s__Mordavella sp. Marseille-P3756	5	0	1	0	0	0	2	3	2	0	0	0	0	0	0	0	1	0	0	0	0	0	0	5
k__Bacteria;p__Firmicutes;c__Clostridia;o__Oscillospirales;f__Ruminococcaceae;g__uncultured;s__uncultured bacterium	1	0	0	1	1	0	0	2	1	0	0	1	0	0	0	1	0	0	0	0	0	0	0	0
k__Bacteria;p__Bacteroidota;c__Bacteroidia;o__Bacteroidales;f__Bacteroidaceae;g__Bacteroides;s__uncultured organism	1	1	1	1	1	3	1	0	0	4	0	1	2	3	2	0	0	1	0	0	0	1	3	2
k__Bacteria;p__Firmicutes;c__Clostridia;o__Oscillospirales;f__Oscillospiraceae;g__Colidextribacter;s__gut metagenome	0	0	0	0	0	0	0	0	0	3	0	0	0	0	1	0	0	0	0	0	0	0	1	0
k__Bacteria;p__Firmicutes;c__Clostridia;o__Lachnospirales;f__Lachnospiraceae;g__uncultured;s__uncultured bacterium	0	0	0	0	0	1	0	0	0	0	0	0	0	0	0	0	0	0	0	0	0	0	0	0
k__Bacteria;p__Firmicutes;c__Clostridia;o__Oscillospirales;f__Oscillospiraceae;g__Colidextribacter;s__uncultured bacterium	0	0	0	1	1	0	0	0	0	0	0	1	0	0	0	0	0	0	0	0	0	0	0	0
k__Bacteria;p__Firmicutes;c__Bacilli;o__Lactobacillales;f__Lactobacillaceae;g__Ligilactobacillus;s__Lactobacillus saerimneri	0	0	0	0	0	0	0	0	0	0	0	0	0	0	0	0	0	0	0	0	0	0	0	2
k__Bacteria;p__Firmicutes;c__Clostridia;o__Oscillospirales;f__Ruminococcaceae;g__uncultured;s__uncultured bacterium	0	0	0	2	0	1	1	1	0	0	0	0	1	1	0	0	0	0	0	0	0	0	0	0
k__Bacteria;p__Bacteroidota;c__Bacteroidia;o__Bacteroidales;f__Bacteroidaceae;g__Bacteroides;s__uncultured bacterium	0	0	0	1	0	0	0	1	0	0	0	0	0	0	0	0	0	0	0	0	0	0	0	1
k__Bacteria;p__Firmicutes;c__Clostridia;o__Lachnospirales;f__Lachnospiraceae;g__[Ruminococcus] torques group;s__uncultured organism	1	0	0	5	5	2	1	3	2	1	2	0	2	0	3	3	1	0	5	3	2	4	2	2
k__Bacteria;p__Firmicutes;c__Clostridia;o__Oscillospirales;f__Ruminococcaceae;g__Faecalibacterium;s__uncultured bacterium	5	2	0	0	0	0	0	0	0	3	0	4	1	0	0	5	4	0	0	1	0	0	0	0
k__Bacteria;p__Firmicutes;c__Clostridia;o__Peptococcales;f__Peptococcaceae;g__uncultured;s__unidentified	40	0	1	2	0	36	0	0	0	0	0	0	0	0	0	0	0	0	0	90	0	1	62	15
k__Bacteria;p__Firmicutes;c__Clostridia;o__Oscillospirales;f__Oscillospiraceae;g__NK4A214 group;s__uncultured bacterium	1	0	0	0	2	1	0	0	0	0	0	0	0	0	0	0	0	0	1	0	0	0	0	0
k__Bacteria;p__Firmicutes;c__Clostridia;o__Oscillospirales;f__Ruminococcaceae;g__uncultured;s__uncultured bacterium	65	65	100	103	50	35	100	40	50	54	5	54	13	19	23	270	32	57	29	38	18	23	89	30
k__Bacteria;p__Firmicutes;c__Clostridia;o__Oscillospirales;f__Ruminococcaceae;g__Fournierella;s__uncultured bacterium	2	5	3	48	4	5	24	9	1	5	0	2	2	5	9	1	2	10	4	6	2	1	3	4
k__Bacteria;p__Proteobacteria;c__Gammaproteobacteria;o__Enterobacterales;f__Enterobacteriaceae;g__Escherichia-Shigella;s__Escherichia coli	0	0	0	1	0	0	0	0	0	1	0	0	0	0	0	0	0	0	2	1	1	0	0	0
k__Bacteria;p__Firmicutes;c__Clostridia;o__Lachnospirales;f__Lachnospiraceae;g__[Ruminococcus] torques group;s__uncultured bacterium	0	0	0	0	0	0	0	0	0	0	0	0	0	0	0	0	0	0	0	1	0	0	1	0
k__Bacteria;p__Bacteroidota;c__Bacteroidia;o__Bacteroidales;f__Rikenellaceae;g__Alistipes;s__uncultured bacterium	21	23	30	26	38	64	51	31	19	42	15	22	45	74	39	28	34	49	28	30	27	39	91	56
k__Bacteria;p__Firmicutes;c__Clostridia;o__Lachnospirales;f__Lachnospiraceae;g__Lachnoclostridium;s__uncultured bacterium	22	22	50	43	110	57	60	73	67	45	61	184	31	61	55	42	49	135	133	21	1	30	45	32
k__Bacteria;p__Firmicutes;c__Clostridia;o__Monoglobales;f__Monoglobaceae;g__Monoglobus;s__uncultured bacterium	0	0	0	0	2	0	0	0	0	0	0	0	1	0	1	0	0	1	0	0	0	0	2	1
k__Bacteria;p__Firmicutes;c__Clostridia;o__Oscillospirales;f__Ruminococcaceae;g__uncultured;s__uncultured Ruminococcaceae bacterium	4	52	8	5	3	6	9	14	6	3	0	4	5	6	41	6	1	5	20	2	4	24	19	8
k__Bacteria;p__Bacteroidota;c__Bacteroidia;o__Bacteroidales;f__Bacteroidaceae;g__Bacteroides;s__uncultured bacterium	3	0	5	1	2	4	1	2	0	12	0	5	5	7	5	0	0	6	0	1	0	3	6	4
k__Bacteria;p__Firmicutes;c__Clostridia;o__Lachnospirales;f__Lachnospiraceae;g__Blautia;s__uncultured bacterium	0	0	0	0	0	0	0	0	0	1	0	0	0	0	0	0	0	0	0	0	0	0	0	0
k__Bacteria;p__Firmicutes;c__Clostridia;o__Oscillospirales;f__Ruminococcaceae;g__uncultured;s__uncultured bacterium	0	0	1	1	0	0	0	0	0	1	0	1	1	9	0	0	0	2	1	1	0	3	3	0
k__Bacteria;p__Firmicutes;c__Clostridia;o__Oscillospirales;f__Oscillospiraceae;g__Intestinimonas;s__uncultured bacterium	1	3	2	1	4	9	1	1	3	0	1	1	1	2	0	1	1	0	1	0	1	1	1	1
k__Bacteria;p__Firmicutes;c__Clostridia;o__Lachnospirales;f__Lachnospiraceae;g__Lachnoclostridium;s__uncultured organism	0	0	0	0	0	0	0	0	0	1	0	1	1	0	0	0	0	0	0	0	0	0	0	0
k__Bacteria;p__Firmicutes;c__Clostridia;o__Oscillospirales;f__UCG-010;g__uncultured bacterium;s__unknown	2	10	13	0	0	3	3	4	3	4	2	4	11	0	1	8	1	2	5	2	0	0	0	1
k__Bacteria;p__Firmicutes;c__Clostridia;o__Clostridia UCG-014;f__uncultured bacterium;g__unknown;s__unknown	0	1	0	0	0	1	0	0	0	0	0	0	0	0	0	0	4	0	0	0	0	0	0	0
k__Bacteria;p__Firmicutes;c__Clostridia;o__Lachnospirales;f__Lachnospiraceae;g__Lachnospiraceae NK4A136 group;s__uncultured bacterium	2	1	0	0	1	0	0	0	2	1	0	1	0	0	0	0	0	1	0	1	2	1	0	3
k__Bacteria;p__Proteobacteria;c__Gammaproteobacteria;o__Enterobacterales;f__Enterobacteriaceae;g__Escherichia-Shigella;s__Escherichia coli	0	0	0	0	1	0	0	0	1	0	0	0	0	0	1	0	0	0	1	0	2	2	0	1
k__Bacteria;p__Bacteroidota;c__Bacteroidia;o__Bacteroidales;f__Marinifilaceae;g__Butyricimonas;s__Butyricimonas faecihominis	1	1	0	1	2	4	3	1	1	0	0	0	3	4	1	1	0	2	1	1	0	1	3	2
k__Bacteria;p__Firmicutes;c__Clostridia;o__Oscillospirales;f__Butyricicoccaceae;g__UCG-009;s__uncultured organism	5	0	2	6	3	0	10	8	19	3	2	46	2	14	10	1	1	24	7	0	0	10	0	0
k__Bacteria;p__Firmicutes;c__Clostridia;o__Oscillospirales;f__Butyricicoccaceae;g__Butyricicoccus;s__uncultured bacterium	1	2	1	1	0	0	6	2	2	1	1	1	1	2	1	0	2	2	1	4	2	2	5	2
k__Bacteria;p__Firmicutes;c__Bacilli;o__Erysipelotrichales;f__Erysipelotrichaceae;g__Merdibacter;s__Eubacterium sp. Marseille-P3254	8	1	18	1	16	0	12	0	76	26	10	0	12	1	16	44	8	4	5	29	0	3	33	17
k__Bacteria;p__Firmicutes;c__Bacilli;o__Erysipelotrichales;f__Erysipelatoclostridiaceae;g__Erysipelatoclostridium;s__uncultured Firmicutes bacterium	15	37	16	29	3	5	11	29	12	13	6	5	5	16	9	15	8	13	1	26	9	12	33	9
k__Bacteria;p__Firmicutes;c__Clostridia;o__Oscillospirales;f__Ruminococcaceae;g__uncultured;s__uncultured bacterium	19	45	7	11	36	9	17	25	23	3	27	63	5	30	2	4	10	4	7	5	0	5	2	17
k__Bacteria;p__Firmicutes;c__Bacilli;o__Lactobacillales;f__Lactobacillaceae;g__Lacticaseibacillus;s__Lactobacillus rhamnosus ATCC 21052	1	0	0	0	0	0	0	0	1	0	0	0	0	0	0	0	0	0	0	0	0	0	0	0
k__Bacteria;p__Firmicutes;c__Clostridia;o__Lachnospirales;f__Lachnospiraceae;g__Lachnoclostridium;s__uncultured bacterium	0	2	1	0	1	1	2	3	3	6	0	1	10	0	3	16	0	6	0	1	1	0	0	0
k__Bacteria;p__Firmicutes;c__Clostridia;o__Oscillospirales;f__Ruminococcaceae;g__Faecalibacterium;s__uncultured bacterium	1	0	0	0	0	0	0	0	0	0	0	0	0	0	0	0	1	0	0	1	0	0	0	0
k__Bacteria;p__Firmicutes;c__Clostridia;o__Lachnospirales;f__Lachnospiraceae;g__Eisenbergiella;s__uncultured bacterium	3	6	3	5	1	1	5	3	6	4	5	4	1	2	4	7	8	6	3	8	5	2	13	7
k__Bacteria;p__Firmicutes;c__Clostridia;o__Oscillospirales;f__Ruminococcaceae;g__Faecalibacterium;s__uncultured bacterium	1	1	0	0	0	0	1	0	0	0	0	1	0	0	0	1	0	0	1	0	0	0	0	0
k__Bacteria;p__Firmicutes;c__Clostridia;o__Lachnospirales;f__Lachnospiraceae;g__uncultured;s__uncultured bacterium	44	29	23	41	10	7	30	16	50	11	41	16	19	25	16	38	23	14	17	36	43	30	12	23
k__Bacteria;p__Firmicutes;c__Clostridia;o__uncultured;f__uncultured organism;g__unknown;s__unknown	10	5	7	5	5	18	4	16	9	6	7	6	9	8	5	5	9	2	2	8	0	2	9	9
k__Bacteria;p__Firmicutes;c__Clostridia;o__Oscillospirales;f__Oscillospiraceae;g__Colidextribacter;s__uncultured bacterium	6	6	2	16	6	11	5	5	8	1	2	7	2	4	4	9	1	6	6	2	8	3	7	1
k__Bacteria;p__Firmicutes;c__Clostridia;o__Oscillospirales;f__Butyricicoccaceae;g__Butyricicoccus;s__uncultured bacterium	86	4	27	10	34	22	17	36	6	45	25	10	16	3	52	53	16	42	44	94	6	21	9	57
k__Bacteria;p__Actinobacteriota;c__Actinobacteria;o__Bifidobacteriales;f__Bifidobacteriaceae;g__Bifidobacterium;s__Bifidobacterium animalis subsp. lactis BB-12	11	0	0	0	0	0	0	0	1	0	3	0	1	0	0	0	14	0	0	0	0	0	0	0
k__Bacteria;p__Firmicutes;c__Clostridia;o__Lachnospirales;f__Lachnospiraceae;g__[Eubacterium] oxidoreducens group;s__uncultured bacterium	0	1	0	0	1	1	1	2	1	0	0	1	1	0	0	0	0	0	0	1	1	1	3	1
k__Bacteria;p__Bacteroidota;c__Bacteroidia;o__Bacteroidales;f__Bacteroidaceae;g__Bacteroides;s__uncultured bacterium	0	0	2	1	1	4	1	4	0	4	0	4	5	3	3	0	0	2	0	1	2	1	4	0
k__Bacteria;p__Firmicutes;c__Clostridia;o__Lachnospirales;f__Lachnospiraceae;g__Tyzzerella;s__uncultured organism	1	1	1	3	0	0	2	3	2	1	0	1	2	2	1	0	0	1	4	0	3	0	0	2
k__Bacteria;p__Firmicutes;c__Clostridia;o__Oscillospirales;f__Ruminococcaceae;g__Subdoligranulum;s__uncultured bacterium	5	0	0	0	0	1	3	1	0	0	0	0	0	0	0	0	1	0	0	0	0	1	2	0
k__Bacteria;p__Firmicutes;c__Clostridia;o__Clostridia UCG-014;f__uncultured rumen bacterium;g__unknown;s__unknown	0	1	1	1	0	1	0	0	0	0	0	0	0	2	0	0	0	0	0	1	0	0	0	0
k__Bacteria;p__Firmicutes;c__Clostridia;o__Oscillospirales;f__Ruminococcaceae;g__Ruminococcus;s__uncultured bacterium	0	0	0	0	0	0	1	1	1	0	0	0	1	0	0	1	0	1	0	0	0	0	1	0
k__Bacteria;p__Firmicutes;c__Clostridia;o__Lachnospirales;f__Lachnospiraceae;g__Agathobacter;s__uncultured bacterium	1	0	0	0	0	0	0	0	0	0	0	0	0	0	0	0	0	0	0	0	0	0	0	0
k__Bacteria;p__Bacteroidota;c__Bacteroidia;o__Bacteroidales;f__Bacteroidaceae;g__Bacteroides;s__uncultured organism	4	4	9	3	8	15	6	10	4	33	0	24	16	22	14	2	0	11	2	6	2	9	21	7
k__Bacteria;p__Firmicutes;c__Clostridia;o__Oscillospirales;f__Butyricicoccaceae;g__Butyricicoccus;s__uncultured organism	4	0	10	1	0	1	3	1	1	2	1	1	1	0	2	1	3	3	2	4	1	2	13	2
k__Bacteria;p__Firmicutes;c__Clostridia;o__Clostridia UCG-014;f__uncultured bacterium;g__unknown;s__unknown	24	16	14	377	66	3	8	93	49	32	226	97	42	269	127	18	0	39	33	98	1	5	0	40
k__Bacteria;p__Firmicutes;c__Clostridia;o__Oscillospirales;f__Oscillospiraceae;g__uncultured;s__uncultured bacterium	12	18	27	17	13	9	19	33	31	9	71	6	15	6	21	12	21	10	62	8	12	39	7	19
k__Bacteria;p__Firmicutes;c__Clostridia;o__Lachnospirales;f__Lachnospiraceae;g__[Ruminococcus] torques group;s__uncultured Clostridiales bacterium	18	15	14	16	12	6	14	22	17	21	13	8	24	11	12	19	11	5	6	18	19	12	4	11
k__Bacteria;p__Firmicutes;c__Clostridia;o__Oscillospirales;f__UCG-010;g__metagenome;s__unknown	0	0	0	0	3	0	0	0	0	0	0	1	0	1	0	0	0	1	0	0	0	0	0	0
k__Bacteria;p__Firmicutes;c__Clostridia;o__Oscillospirales;f__Ruminococcaceae;g__uncultured;s__uncultured bacterium	0	0	0	0	0	0	1	0	0	0	0	1	0	0	0	0	0	0	1	0	0	0	0	0
k__Bacteria;p__Proteobacteria;c__Gammaproteobacteria;o__Enterobacterales;f__Enterobacteriaceae;g__Escherichia-Shigella;s__Escherichia coli	1	0	0	0	2	0	0	0	0	0	1	0	0	1	1	2	0	0	0	1	2	2	1	1
k__Bacteria;p__Firmicutes;c__Clostridia;o__Oscillospirales;f__Ruminococcaceae;g__uncultured;s__metagenome	13	20	12	37	49	26	13	16	16	28	12	71	12	8	12	2	72	92	36	50	89	115	71	30
k__Bacteria;p__Firmicutes;c__Clostridia;o__Oscillospirales;f__Oscillospiraceae;g__Oscillibacter;s__uncultured bacterium	0	0	0	0	0	0	0	0	0	0	0	0	0	0	0	1	0	0	0	0	0	0	0	0
k__Bacteria;p__Firmicutes;c__Clostridia;o__Lachnospirales;f__Lachnospiraceae;g__Lachnospiraceae UCG-008;s__uncultured bacterium	1	1	2	1	0	0	0	0	0	0	0	0	0	0	0	0	1	0	0	2	3	2	1	1
k__Bacteria;p__Firmicutes;c__Clostridia;o__Clostridia vadinBB60 group;f__uncultured bacterium;g__unknown;s__unknown	5	8	4	3	31	5	2	18	6	2	0	5	0	24	0	4	13	6	4	0	1	13	7	2
k__Bacteria;p__Firmicutes;c__Clostridia;o__Oscillospirales;f__Ruminococcaceae;g__uncultured;s__uncultured bacterium	2	0	0	0	1	0	1	0	0	1	0	1	0	0	0	3	0	0	0	0	0	1	3	0
k__Bacteria;p__Firmicutes;c__Clostridia;o__Lachnospirales;f__Lachnospiraceae;g__Blautia;s__uncultured bacterium	0	0	0	0	0	1	0	0	0	0	0	0	0	0	0	0	0	0	0	0	0	1	0	0
k__Bacteria;p__Firmicutes;c__Clostridia;o__uncultured;f__uncultured bacterium;g__unknown;s__unknown	3	3	1	2	0	0	2	3	2	1	1	2	0	1	3	4	1	1	4	0	0	0	0	0
k__Bacteria;p__Firmicutes;c__Bacilli;o__Lactobacillales;f__Lactobacillaceae;g__Weissella;s__Weissella hellenica	0	0	0	0	0	0	0	0	0	0	1	0	0	0	0	0	0	0	0	0	0	0	0	0
k__Bacteria;p__Firmicutes;c__Clostridia;o__Oscillospirales;f__Oscillospiraceae;g__UCG-005;s__uncultured bacterium	23	1	1	0	19	0	1	1	65	7	0	1	17	0	4	73	0	1	0	61	0	0	0	0
k__Bacteria;p__Firmicutes;c__Bacilli;o__Lactobacillales;f__Lactobacillaceae;g__Ligilactobacillus;s__Lactobacillus salivarius	0	0	0	0	0	0	0	0	0	0	0	1	0	0	0	0	0	0	0	0	0	0	0	0
k__Bacteria;p__Firmicutes;c__Clostridia;o__Clostridiales;f__Clostridiaceae;g__Clostridium sensu stricto 1;s__uncultured bacterium	1	0	2	0	0	0	2	0	0	0	0	0	1	0	0	1	0	0	0	1	1	0	1	2
k__Bacteria;p__Bacteroidota;c__Bacteroidia;o__Bacteroidales;f__Rikenellaceae;g__Alistipes;s__uncultured bacterium	10	31	28	12	25	25	50	12	24	35	17	12	25	39	27	31	26	35	11	32	21	25	18	49
k__Bacteria;p__Firmicutes;c__Bacilli;o__Lactobacillales;f__Enterococcaceae;g__Enterococcus;s__Enterococcus durans	0	0	0	0	0	0	0	0	0	0	1	0	0	0	0	0	0	0	0	0	0	0	0	0
k__Bacteria;p__Firmicutes;c__Bacilli;o__Lactobacillales;f__Streptococcaceae;g__Streptococcus;s__uncultured bacterium	0	2	6	6	2	2	8	1	9	3	6	7	6	3	4	3	2	1	5	4	6	2	1	7
k__Bacteria;p__Firmicutes;c__Clostridia;o__Oscillospirales;f__Oscillospiraceae;g__NK4A214 group;s__uncultured bacterium	76	1	17	1	115	25	1	3	19	26	0	2	10	11	8	3	89	44	7	20	2	1	140	19
k__Bacteria;p__Firmicutes;c__Clostridia;o__Clostridia UCG-014;f__uncultured bacterium;g__unknown;s__unknown	0	1	1	0	1	0	2	1	2	0	0	7	3	0	0	0	0	0	2	1	0	5	0	0
k__Bacteria;p__Firmicutes;c__Clostridia;o__Oscillospirales;f__Ruminococcaceae;g__Faecalibacterium;s__uncultured bacterium	1	4	1	0	4	2	3	1	1	1	0	3	2	1	2	4	1	2	1	2	1	5	3	2
k__Bacteria;p__Firmicutes;c__Clostridia;o__Oscillospirales;f__Butyricicoccaceae;g__Butyricicoccus;s__uncultured bacterium	2	4	1	4	3	1	4	11	1	3	4	1	12	7	61	7	1	9	2	4	1	1	13	0
k__Bacteria;p__Firmicutes;c__Clostridia;o__Oscillospirales;f__Ruminococcaceae;g__Faecalibacterium;s__uncultured bacterium	2	2	0	0	0	0	0	0	0	1	0	0	0	0	0	0	0	0	0	1	0	1	0	0
k__Bacteria;p__Firmicutes;c__Bacilli;o__Erysipelotrichales;f__Erysipelotrichaceae;g__Faecalitalea sp. Marseille-P3755;s__unknown	82	104	76	40	26	117	21	46	109	208	272	27	17	7	102	89	125	8	98	28	60	32	27	24
k__Bacteria;p__Firmicutes;c__Clostridia;o__Lachnospirales;f__Lachnospiraceae;g__Eisenbergiella;s__uncultured organism	3	3	3	2	1	5	3	1	5	1	0	6	1	1	3	2	19	2	5	2	1	0	5	6
k__Bacteria;p__Firmicutes;c__Syntrophomonadia;o__Syntrophomonadales;f__Syntrophomonadaceae;g__Syntrophomonas;s__uncultured Syntrophomonas sp.	0	0	0	0	0	0	0	0	0	0	0	0	0	0	0	0	1	0	0	1	0	0	0	0
k__Bacteria;p__Bacteroidota;c__Bacteroidia;o__Bacteroidales;f__Bacteroidaceae;g__Bacteroides;s__uncultured organism	0	0	0	0	1	2	0	0	0	5	0	1	2	3	1	0	0	3	1	0	0	1	1	0
k__Bacteria;p__Firmicutes;c__Bacilli;o__Erysipelotrichales;f__Erysipelotrichaceae;g__Turicibacter;s__uncultured bacterium	3	8	1	12	1	3	2	2	2	2	4	1	2	1	7	9	2	3	1	8	1	3	8	8
k__Bacteria;p__Firmicutes;c__Clostridia;o__Oscillospirales;f__Ruminococcaceae;g__Incertae Sedis;s__uncultured bacterium	0	1	2	0	1	0	1	0	0	1	1	0	0	1	0	0	0	0	0	1	1	3	1	0
k__Bacteria;p__Firmicutes;c__Clostridia;o__Oscillospirales;f__Hydrogenoanaerobacterium;g__Hydrogenoanaerobacterium saccharovorans;s__unknown	0	0	0	0	0	0	0	0	0	0	0	0	1	0	0	0	1	0	1	0	0	0	0	0
k__Bacteria;p__Firmicutes;c__Bacilli;o__Lactobacillales;f__Lactobacillaceae;g__Lactobacillus;s__uncultured Lactobacillus sp.	0	0	0	0	0	0	0	0	0	0	0	0	1	0	0	0	0	0	0	0	0	1	0	0
k__Bacteria;p__Firmicutes;c__Clostridia;o__Oscillospirales;f__Ruminococcaceae;g__uncultured;s__uncultured bacterium	2	3	0	2	1	0	2	0	0	0	0	1	0	1	0	1	0	0	0	2	1	0	0	1
k__Bacteria;p__Firmicutes;c__Clostridia;o__Lachnospirales;f__Lachnospiraceae;g__uncultured;s__uncultured bacterium	387	590	346	687	210	78	187	407	174	346	1553	188	175	285	415	145	667	290	310	300	879	521	1167	703
k__Bacteria;p__Firmicutes;c__Clostridia;o__Oscillospirales;f__Ruminococcaceae;g__Faecalibacterium;s__uncultured bacterium	2	4	4	1	1	0	2	0	2	3	2	1	2	4	2	2	5	0	2	0	2	1	0	8
k__Bacteria;p__Firmicutes;c__Bacilli;o__Lactobacillales;f__Lactobacillaceae;g__Ligilactobacillus;s__Lactobacillus salivarius	6	0	0	0	0	0	0	0	1	2	0	0	1	1	0	0	0	0	0	0	0	2	0	0
k__Bacteria;p__Firmicutes;c__Clostridia;o__Lachnospirales;f__Lachnospiraceae;g__Lachnospiraceae UCG-008;s__uncultured bacterium	1	0	1	0	0	0	0	0	0	2	1	1	1	0	0	0	0	0	2	0	1	1	0	0
k__Bacteria;p__Firmicutes;c__Bacilli;o__Lactobacillales;f__Lactobacillaceae;g__Ligilactobacillus;s__Lactobacillus salivarius	2	0	0	0	0	0	1	0	0	0	0	0	1	0	0	0	0	0	0	0	1	1	0	0
k__Bacteria;p__Firmicutes;c__Bacilli;o__Erysipelotrichales;f__Erysipelatoclostridiaceae;g__Erysipelatoclostridium;s__uncultured bacterium	4	2	2	0	9	0	2	0	2	1	0	1	0	0	0	1	1	1	6	3	0	4	3	3
k__Bacteria;p__Firmicutes;c__Clostridia;o__Lachnospirales;f__Lachnospiraceae;g__Blautia;s__uncultured bacterium	7	27	3	6	6	1	1	2	2	1	18	0	2	3	1	1	0	0	5	3	4	16	4	1
k__Bacteria;p__Proteobacteria;c__Gammaproteobacteria;o__Enterobacterales;f__Enterobacteriaceae;g__Escherichia-Shigella;s__uncultured bacterium	0	0	1	0	1	1	0	0	0	0	1	0	0	0	0	0	0	0	1	1	1	3	0	1
k__Bacteria;p__Firmicutes;c__Bacilli;o__Lactobacillales;f__Lactobacillaceae;g__Ligilactobacillus;s__Lactobacillus salivarius	7	0	0	1	0	0	1	0	2	2	1	0	3	2	1	0	1	0	1	0	1	1	0	1
k__Bacteria;p__Firmicutes;c__Clostridia;o__Oscillospirales;f__Oscillospiraceae;g__UCG-005;s__uncultured bacterium	0	1	0	0	1	1	1	0	0	0	1	0	0	0	0	0	0	0	0	0	0	1	2	0
k__Bacteria;p__Firmicutes;c__Clostridia;o__Lachnospirales;f__Lachnospiraceae;g__Tyzzerella;s__uncultured organism	1	2	0	2	1	3	1	2	1	1	1	1	0	0	1	1	0	0	0	0	3	0	3	1
k__Bacteria;p__Firmicutes;c__Clostridia;o__Oscillospirales;f__Ruminococcaceae;g__Ruminococcus;s__uncultured bacterium	2	1	3	1	1	0	2	0	1	2	1	0	1	2	2	1	1	0	1	3	2	2	0	0
k__Bacteria;p__Firmicutes;c__Clostridia;o__Lachnospirales;f__Lachnospiraceae;g__Lachnoclostridium;s__uncultured bacterium	1	3	1	4	1	1	1	2	1	0	3	1	2	1	0	2	1	2	4	2	1	1	4	0
k__Bacteria;p__Firmicutes;c__Bacilli;o__Lactobacillales;f__Enterococcaceae;g__Enterococcus;s__Enterococcus cecorum	1	0	0	0	0	0	0	0	0	0	0	0	0	0	1	0	0	0	0	0	0	0	0	0
k__Bacteria;p__Firmicutes;c__Clostridia;o__Peptostreptococcales-Tissierellales;f__Anaerovoracaceae;g__Family XIII AD3011 group;s__uncultured bacterium	23	31	15	22	16	0	10	13	20	14	15	1	13	1	2	1	20	5	2	14	0	3	6	19
k__Bacteria;p__Firmicutes;c__Clostridia;o__Lachnospirales;f__Lachnospiraceae;g__uncultured;s__uncultured bacterium	1	2	2	1	0	0	0	1	0	1	3	0	1	0	0	0	0	0	1	0	1	1	0	0
k__Bacteria;p__Firmicutes;c__Clostridia;o__Peptostreptococcales-Tissierellales;f__Peptostreptococcaceae;g__uncultured;s__uncultured bacterium	1	3	2	1	0	0	0	0	1	0	0	0	3	0	2	1	0	0	1	1	1	2	3	2
k__Bacteria;p__Firmicutes;c__Clostridia;o__Christensenellales;f__Christensenellaceae;g__Christensenellaceae R-7 group;s__uncultured bacterium	5	8	3	0	8	3	6	4	8	3	12	2	6	1	2	1	9	2	2	1	1	17	16	12
k__Bacteria;p__Bacteroidota;c__Bacteroidia;o__Bacteroidales;f__Bacteroidaceae;g__Bacteroides;s__uncultured bacterium	1	0	1	1	0	0	0	1	0	2	0	0	0	1	0	0	0	1	0	0	1	0	1	0
k__Bacteria;p__Actinobacteriota;c__Actinobacteria;o__Bifidobacteriales;f__Bifidobacteriaceae;g__Bifidobacterium;s__uncultured bacterium	0	0	0	0	0	0	0	1	0	2	1	1	0	0	0	0	1	0	11	0	0	1	0	0
k__Bacteria;p__Firmicutes;c__Bacilli;o__Lactobacillales;f__Lactobacillaceae;g__Lactobacillus;s__uncultured bacterium	0	0	0	0	0	0	0	0	0	0	0	0	1	0	0	0	0	0	0	0	0	0	0	0
k__Bacteria;p__Bacteroidota;c__Bacteroidia;o__Bacteroidales;f__Rikenellaceae;g__Alistipes;s__Alistipes sp. CHKCI003	193	167	157	162	180	362	155	148	112	117	94	231	106	168	188	132	127	253	94	94	9	95	156	92
k__Bacteria;p__Firmicutes;c__Clostridia;o__Clostridia UCG-014;f__uncultured bacterium;g__unknown;s__unknown	17	7	8	3	36	0	5	0	8	1	0	0	10	0	10	7	0	3	0	7	0	16	0	0
k__Bacteria;p__Firmicutes;c__Clostridia;o__Oscillospirales;f__Oscillospiraceae;g__Oscillospira;s__uncultured bacterium	4	0	0	0	0	12	0	0	0	0	0	0	0	0	0	0	0	0	0	1	0	15	0	0
k__Bacteria;p__Firmicutes;c__Bacilli;o__Lactobacillales;f__Lactobacillaceae;g__Ligilactobacillus;s__Lactobacillus salivarius	12	1	1	1	0	0	1	1	2	2	0	1	2	1	0	1	1	1	0	0	1	3	0	3
k__Bacteria;p__Proteobacteria;c__Gammaproteobacteria;o__Enterobacterales;f__Enterobacteriaceae;g__Citrobacter;s__Citrobacter werkmanii	2	0	0	0	0	1	0	0	0	15	0	0	1	0	0	0	1	0	4	0	0	0	0	0
k__Bacteria;p__Firmicutes;c__Bacilli;o__Lactobacillales;f__Lactobacillaceae;g__Lactobacillus;s__Lactobacillus helveticus	0	0	0	0	0	0	0	1	0	0	0	1	1	1	0	0	0	0	1	0	0	0	0	0
k__Bacteria;p__Firmicutes;c__Clostridia;o__Oscillospirales;f__Oscillospiraceae;g__uncultured;s__uncultured bacterium	4	2	1	2	1	6	1	2	0	1	2	1	2	2	2	2	3	4	1	2	0	2	0	1
k__Bacteria;p__Firmicutes;c__Clostridia;o__Oscillospirales;f__Ruminococcaceae;g__Fournierella;s__uncultured bacterium	20	66	42	1167	44	35	370	62	9	6	0	1	2	38	126	9	1	36	17	13	2	4	37	22
k__Bacteria;p__Firmicutes;c__Clostridia;o__Clostridia UCG-014;f__uncultured bacterium;g__unknown;s__unknown	2	0	0	0	0	0	0	0	0	0	0	0	2	0	0	0	0	0	0	0	0	0	0	0
k__Bacteria;p__Firmicutes;c__Clostridia;o__Clostridia vadinBB60 group;f__uncultured Clostridia bacterium;g__unknown;s__unknown	36	12	16	16	29	54	24	10	32	40	8	18	8	8	10	38	237	36	75	10	2	10	11	9
k__Bacteria;p__Firmicutes;c__Clostridia;o__Clostridia vadinBB60 group;f__uncultured bacterium;g__unknown;s__unknown	25	19	69	5	84	11	10	15	15	81	90	105	114	12	6	51	31	13	87	14	5	11	2	17
k__Bacteria;p__Firmicutes;c__Clostridia;o__Oscillospirales;f__Oscillospiraceae;g__NK4A214 group;s__uncultured bacterium	64	0	8	0	65	32	3	9	6	95	0	7	15	27	4	10	1	16	5	30	0	0	39	17
k__Bacteria;p__Firmicutes;c__Clostridia;o__Lachnospirales;f__Lachnospiraceae;g__Tyzzerella;s__uncultured bacterium	1	0	0	2	0	1	0	0	0	0	0	0	1	0	1	0	0	1	0	0	2	0	0	0
k__Bacteria;p__Firmicutes;c__Clostridia;o__Clostridia UCG-014;f__uncultured bacterium;g__unknown;s__unknown	16	27	111	170	4	0	21	11	18	32	0	1	3	68	5	15	1	49	1	5	0	0	5	5
k__Bacteria;p__Firmicutes;c__Clostridia;o__Lachnospirales;f__Lachnospiraceae;g__Lachnospiraceae UCG-004;s__uncultured bacterium	0	0	0	0	0	1	0	0	1	0	0	1	6	1	0	0	0	0	0	0	0	1	2	0
k__Bacteria;p__Firmicutes;c__Bacilli;o__Lactobacillales;f__Streptococcaceae;g__Streptococcus;s__Streptococcus alactolyticus	4	6	14	21	6	3	22	2	21	8	18	11	16	11	11	9	1	1	11	10	31	4	4	18
k__Bacteria;p__Firmicutes;c__Clostridia;o__Lachnospirales;f__Lachnospiraceae;g__Lachnoclostridium;s__uncultured bacterium	3	7	46	5	4	6	10	43	39	61	28	1	26	17	14	3	9	8	15	5	46	3	21	15
k__Bacteria;p__Proteobacteria;c__Gammaproteobacteria;o__Enterobacterales;f__Enterobacteriaceae;g__Escherichia-Shigella;s__Escherichia coli	0	0	1	1	0	1	0	0	0	1	0	0	1	0	0	0	0	0	0	0	3	1	1	1
k__Bacteria;p__Firmicutes;c__Clostridia;o__Peptostreptococcales-Tissierellales;f__Peptostreptococcaceae;g__Romboutsia;s__uncultured bacterium	0	0	0	0	0	0	0	0	0	0	0	0	0	0	0	0	0	0	1	0	0	0	0	0
k__Bacteria;p__Firmicutes;c__Clostridia;o__Peptostreptococcales-Tissierellales;f__Peptostreptococcaceae;g__uncultured;s__uncultured bacterium	0	2	0	0	0	0	0	0	1	0	0	1	1	0	2	1	0	0	0	1	1	0	1	2
k__Bacteria;p__Firmicutes;c__Clostridia;o__Oscillospirales;f__Ruminococcaceae;g__Incertae Sedis;s__uncultured bacterium	76	27	37	40	54	16	26	23	29	17	26	11	41	24	17	51	21	35	38	24	16	40	14	46
k__Bacteria;p__Firmicutes;c__Clostridia;o__Lachnospirales;f__Lachnospiraceae;g__GCA-900066575;s__uncultured organism	6	8	9	11	7	3	22	30	18	12	7	10	34	6	10	19	14	19	7	5	8	1	6	7
k__Bacteria;p__Firmicutes;c__Clostridia;o__Lachnospirales;f__Lachnospiraceae;g__Coprococcus;s__uncultured bacterium	0	0	0	0	0	0	0	0	1	0	0	0	0	0	0	1	0	0	0	0	0	2	0	1
k__Bacteria;p__Firmicutes;c__Bacilli;o__Lactobacillales;f__Enterococcaceae;g__Enterococcus;s__uncultured bacterium	1	1	0	0	0	0	0	0	0	0	0	0	0	0	0	0	0	0	0	0	0	0	0	0
k__Bacteria;p__Firmicutes;c__Clostridia;o__Clostridia UCG-014;f__uncultured bacterium;g__unknown;s__unknown	50	55	4	14	10	10	30	45	21	49	134	12	1	32	24	12	36	19	17	39	6	11	0	26
k__Bacteria;p__Firmicutes;c__Clostridia;o__Lachnospirales;f__Lachnospiraceae;g__Anaerostipes;s__uncultured bacterium	0	0	0	0	0	0	0	1	0	0	0	0	0	0	0	0	0	0	0	0	0	0	0	0
k__Bacteria;p__Firmicutes;c__Clostridia;o__Clostridia UCG-014;f__uncultured bacterium;g__unknown;s__unknown	6	0	0	0	0	1	18	0	2	3	0	0	26	0	0	0	0	0	1	0	0	2	0	0
k__Bacteria;p__Firmicutes;c__Clostridia;o__Clostridia vadinBB60 group;f__uncultured bacterium;g__unknown;s__unknown	1	0	0	0	0	1	0	0	0	1	0	1	0	0	0	0	1	0	0	0	0	0	0	1
k__Bacteria;p__Bacteroidota;c__Bacteroidia;o__Bacteroidales;f__Bacteroidaceae;g__Bacteroides;s__uncultured bacterium	2	1	1	1	2	2	1	1	1	3	0	5	2	3	3	0	0	2	0	1	0	4	5	1
k__Bacteria;p__Firmicutes;c__Clostridia;o__Lachnospirales;f__Lachnospiraceae;g__Lachnospiraceae UCG-004;s__uncultured bacterium	1	0	0	0	0	0	1	0	0	1	0	1	1	0	0	0	1	2	0	1	1	4	10	1
k__Bacteria;p__Firmicutes;c__Clostridia;o__Oscillospirales;f__Ruminococcaceae;g__Subdoligranulum;s__uncultured bacterium	1	0	0	0	0	0	0	0	1	0	5	0	0	0	0	0	0	0	0	0	0	1	1	0
k__Bacteria;p__Firmicutes;c__Clostridia;o__Lachnospirales;f__Lachnospiraceae;g__Agathobacter;s__uncultured bacterium	0	0	0	0	0	0	0	0	0	0	0	0	0	0	0	0	0	0	0	0	0	0	0	1
k__Bacteria;p__Firmicutes;c__Clostridia;o__Lachnospirales;f__Lachnospiraceae;g__Lachnospira;s__uncultured bacterium	0	1	0	0	0	0	1	0	2	0	0	2	0	0	0	0	0	0	0	1	2	0	0	0
k__Bacteria;p__Firmicutes;c__Clostridia;o__Oscillospirales;f__Ruminococcaceae;g__Faecalibacterium;s__uncultured bacterium	1	0	0	1	0	0	0	0	0	0	0	1	0	0	0	0	1	0	0	0	0	1	1	0
k__Bacteria;p__Firmicutes;c__Clostridia;o__Oscillospirales;f__[Eubacterium] coprostanoligenes group;g__uncultured bacterium;s__unknown	0	0	0	0	4	1	0	1	0	1	3	3	0	0	1	1	1	0	3	1	0	0	0	0
k__Bacteria;p__Firmicutes;c__Clostridia;o__Clostridia UCG-014;f__uncultured bacterium;g__unknown;s__unknown	0	0	0	0	0	0	0	0	1	0	0	0	1	0	0	0	0	0	0	0	0	0	0	0
k__Bacteria;p__Firmicutes;c__Clostridia;o__Lachnospirales;f__Lachnospiraceae;g__Shuttleworthia;s__uncultured bacterium	8	13	18	11	31	25	14	22	12	20	28	14	11	8	12	14	28	50	8	30	12	15	59	34
k__Bacteria;p__Firmicutes;c__Clostridia;o__Clostridia UCG-014;f__uncultured bacterium;g__unknown;s__unknown	1	24	1	20	1	0	0	2	15	0	24	4	0	1	2	1	0	16	0	28	0	0	0	0
k__Bacteria;p__Firmicutes;c__Clostridia;o__uncultured;f__uncultured bacterium;g__unknown;s__unknown	3	4	5	3	3	1	4	7	10	0	4	0	0	2	3	1	1	1	14	7	0	0	0	1
k__Bacteria;p__Firmicutes;c__Clostridia;o__Clostridia UCG-014;f__uncultured bacterium;g__unknown;s__unknown	1	3	1	2	0	1	2	3	1	0	360	5	1	17	90	4	0	16	0	39	0	50	2	10
k__Bacteria;p__Bacteroidota;c__Bacteroidia;o__Bacteroidales;f__Bacteroidaceae;g__Bacteroides;s__uncultured bacterium	0	0	2	0	1	2	0	1	0	2	0	2	1	2	2	0	0	2	0	0	0	1	2	1
k__Bacteria;p__Firmicutes;c__Clostridia;o__Peptostreptococcales-Tissierellales;f__Anaerovoracaceae;g__[Eubacterium] nodatum group;s__Ihubacter massiliensis	13	15	21	16	18	10	13	26	23	11	20	14	13	16	17	8	22	7	4	14	10	11	9	9
k__Bacteria;p__Proteobacteria;c__Gammaproteobacteria;o__Enterobacterales;f__Enterobacteriaceae;g__Escherichia-Shigella;s__uncultured bacterium	0	0	0	0	1	0	0	0	0	0	0	0	0	0	0	0	0	0	0	0	0	0	0	0
k__Bacteria;p__Firmicutes;c__Clostridia;o__Oscillospirales;f__Oscillospiraceae;g__uncultured;s__uncultured bacterium	1	0	0	0	0	0	0	0	0	0	0	0	0	0	0	0	0	0	0	0	0	0	0	0
k__Bacteria;p__Firmicutes;c__Clostridia;o__Lachnospirales;f__Lachnospiraceae;g__Frisingicoccus;s__uncultured bacterium	0	0	0	0	0	0	1	0	1	0	0	1	1	0	0	0	0	1	0	2	0	0	0	2
k__Bacteria;p__Firmicutes;c__Clostridia;o__Oscillospirales;f__Ruminococcaceae;g__Faecalibacterium;s__uncultured bacterium	2	4	3	6	2	0	2	0	1	2	2	0	3	1	3	2	3	2	2	5	0	3	3	4
k__Bacteria;p__Firmicutes;c__Clostridia;o__Oscillospirales;f__Ruminococcaceae;g__Subdoligranulum;s__uncultured bacterium	2	1	2	1	2	1	7	2	2	3	1	3	3	2	5	5	2	3	2	4	4	2	1	4
k__Bacteria;p__Firmicutes;c__Clostridia;o__Peptostreptococcales-Tissierellales;f__Peptostreptococcaceae;g__Romboutsia;s__uncultured bacterium	0	0	0	0	0	0	0	0	0	0	0	0	0	0	1	1	0	1	0	0	0	0	0	2
k__Bacteria;p__Firmicutes;c__Bacilli;o__Lactobacillales;f__Lactobacillaceae;g__Weissella;s__Weissella confusa	1	0	0	0	1	0	0	0	0	0	0	0	0	0	0	0	0	0	0	0	0	0	0	0
k__Bacteria;p__Firmicutes;c__Clostridia;o__Lachnospirales;f__Lachnospiraceae;g__Lachnospiraceae NC2004 group;s__uncultured organism	1	1	1	0	0	0	1	0	0	1	0	0	0	0	0	1	0	0	0	2	1	1	0	1
k__Bacteria;p__Firmicutes;c__Clostridia;o__Lachnospirales;f__Lachnospiraceae;g__uncultured;s__uncultured organism	1	0	0	1	0	3	0	0	0	0	0	0	0	0	0	0	4	0	0	0	0	0	0	0
k__Bacteria;p__Firmicutes;c__Clostridia;o__Lachnospirales;f__Lachnospiraceae;g__[Ruminococcus] gauvreauii group;s__uncultured bacterium	11	14	18	8	7	2	2	1	4	2	20	1	0	10	2	4	9	4	2	0	1	14	4	17
k__Bacteria;p__Firmicutes;c__Clostridia;o__Oscillospirales;f__UCG-011;g__uncultured bacterium;s__unknown	10	35	35	92	1	8	2	46	21	115	93	5	3	10	12	34	0	1	14	1	14	12	1	36
k__Bacteria;p__Firmicutes;c__Clostridia;o__Oscillospirales;f__Ruminococcaceae;g__Subdoligranulum;s__uncultured bacterium	17	0	5	3	1	1	1	0	75	3	163	3	13	29	10	2	0	2	21	0	27	67	2	16
k__Bacteria;p__Firmicutes;c__Clostridia;o__Oscillospirales;f__Butyricicoccaceae;g__Butyricicoccus;s__uncultured bacterium	1	1	1	2	2	0	0	1	1	0	0	0	1	1	2	1	0	2	0	1	0	0	1	0
k__Bacteria;p__Firmicutes;c__Clostridia;o__Clostridia UCG-014;f__uncultured bacterium;g__unknown;s__unknown	10	1	14	12	6	59	1	1	4	0	0	1	5	27	1	5	0	42	8	2	0	37	16	1
k__Bacteria;p__Firmicutes;c__Clostridia;o__Clostridia UCG-014;f__uncultured bacterium;g__unknown;s__unknown	25	17	23	9	59	0	18	18	80	6	0	7	25	0	1	1	39	6	5	34	1	4	2	34
k__Bacteria;p__Firmicutes;c__Clostridia;o__Clostridia UCG-014;f__uncultured bacterium;g__unknown;s__unknown	1	0	0	0	0	0	0	0	0	0	0	0	0	0	0	0	0	0	0	0	0	0	0	0
k__Bacteria;p__Firmicutes;c__Clostridia;o__Oscillospirales;f__[Eubacterium] coprostanoligenes group;g__uncultured bacterium;s__unknown	1	0	0	0	1	0	0	0	0	0	0	0	0	0	0	0	0	0	0	0	0	0	0	0
k__Bacteria;p__Firmicutes;c__Clostridia;o__Oscillospirales;f__Hungateiclostridiaceae;g__uncultured bacterium;s__unknown	1	0	3	0	0	0	3	0	4	0	0	1	1	1	4	0	0	4	0	2	0	0	0	0
k__Bacteria;p__Firmicutes;c__Clostridia;o__Oscillospirales;f__Ruminococcaceae;g__Caproiciproducens;s__uncultured bacterium	0	0	0	0	0	1	1	1	0	0	0	1	1	0	1	0	1	1	0	0	0	0	0	2
k__Bacteria;p__Firmicutes;c__Clostridia;o__Lachnospirales;f__Lachnospiraceae;g__Agathobacter;s__uncultured bacterium	0	0	0	0	0	0	0	0	0	0	0	0	0	0	0	0	0	0	0	0	0	1	2	0
k__Bacteria;p__Firmicutes;c__Clostridia;o__Oscillospirales;f__Ruminococcaceae;g__Candidatus Soleaferrea;s__uncultured bacterium	1	6	0	0	0	2	0	1	0	0	0	0	1	0	0	0	0	0	0	0	0	0	2	0
k__Bacteria;p__Firmicutes;c__Clostridia;o__Oscillospirales;f__Ruminococcaceae;g__Subdoligranulum;s__uncultured bacterium	3	1	0	0	0	0	1	0	2	0	2	0	2	1	0	0	2	2	0	0	2	3	0	1
k__Bacteria;p__Bacteroidota;c__Bacteroidia;o__Bacteroidales;f__Barnesiellaceae;g__Barnesiella;s__uncultured bacterium	5	3	9	3	8	14	11	9	1	10	0	6	11	30	11	1	0	11	2	9	3	13	44	17
k__Bacteria;p__Firmicutes;c__Clostridia;o__Lachnospirales;f__Lachnospiraceae;g__Lachnoclostridium;s__uncultured bacterium	1	1	1	1	1	0	1	0	2	3	0	1	4	2	1	1	1	2	0	2	3	2	6	2
k__Bacteria;p__Firmicutes;c__Bacilli;o__RF39;f__uncultured bacterium;g__unknown;s__unknown	2	4	1	0	8	2	2	9	7	2	45	0	0	8	1	2	2	2	4	0	0	4	5	2
k__Bacteria;p__Firmicutes;c__Clostridia;o__Oscillospirales;f__Oscillospiraceae;g__Papillibacter;s__uncultured bacterium	11	1	0	2	0	2	2	1	1	2	0	4	2	1	3	2	5	4	6	1	0	0	7	3
k__Bacteria;p__Firmicutes;c__Clostridia;o__Oscillospirales;f__Ruminococcaceae;g__uncultured;s__uncultured bacterium	2	0	0	0	0	0	1	0	1	0	0	1	0	0	1	0	0	0	1	0	1	0	2	0
k__Bacteria;p__Proteobacteria;c__Gammaproteobacteria;o__Enterobacterales;f__Enterobacteriaceae;g__Escherichia-Shigella;s__uncultured bacterium	1	2	2	2	6	5	0	1	2	3	0	0	1	0	3	1	1	0	3	7	18	9	18	9
k__Bacteria;p__Firmicutes;c__Clostridia;o__Lachnospirales;f__Lachnospiraceae;g__Lachnospiraceae NC2004 group;s__uncultured bacterium	1	1	0	0	1	0	2	0	2	1	0	0	1	0	0	5	1	2	1	5	0	1	0	2
k__Bacteria;p__Firmicutes;c__Clostridia;o__Oscillospirales;f__Oscillospiraceae;g__Oscillibacter;s__uncultured bacterium	121	122	74	46	51	63	81	80	242	31	58	62	184	65	86	222	31	61	118	51	16	95	19	12
k__Bacteria;p__Firmicutes;c__Bacilli;o__Bacillales;f__Bacillaceae;g__Bacillus;s__uncultured Bacillus sp.	2	3	2	1	0	1	0	3	0	2	1	1	2	3	0	1	0	2	0	2	0	0	2	2
k__Bacteria;p__Firmicutes;c__Bacilli;o__Lactobacillales;f__Enterococcaceae;g__Enterococcus;s__uncultured bacterium	9	7	1	12	1	36	12	0	1	1	0	2	1	0	27	4	1	4	0	1	10	5	1	10
k__Bacteria;p__Firmicutes;c__Clostridia;o__Oscillospirales;f__Ruminococcaceae;g__DTU089;s__uncultured organism	1	1	1	2	2	2	1	0	2	0	1	2	3	0	0	1	0	1	2	0	1	1	0	1
k__Bacteria;p__Firmicutes;c__Clostridia;o__Oscillospirales;f__Ruminococcaceae;g__Faecalibacterium;s__uncultured bacterium	0	0	1	0	0	0	0	0	0	0	0	0	0	0	0	0	0	0	0	0	0	1	0	1
k__Bacteria;p__Firmicutes;c__Clostridia;o__Clostridia UCG-014;f__uncultured Clostridiales bacterium;g__unknown;s__unknown	0	1	8	4	2	2	4	18	5	2	1	2	4	2	0	2	1	0	3	0	1	0	0	1
k__Bacteria;p__Firmicutes;c__Clostridia;o__Christensenellales;f__Christensenellaceae;g__Christensenellaceae R-7 group;s__uncultured bacterium	1	1	5	2	2	1	0	0	0	0	5	1	5	1	0	1	1	1	2	1	1	1	1	1
k__Bacteria;p__Proteobacteria;c__Gammaproteobacteria;o__Enterobacterales;f__Enterobacteriaceae;g__Escherichia-Shigella;s__Escherichia coli	0	0	0	0	0	0	0	0	0	0	0	0	0	0	0	0	0	0	0	0	0	1	0	0
k__Bacteria;p__Firmicutes;c__Clostridia;o__Oscillospirales;f__Ruminococcaceae;g__Faecalibacterium;s__uncultured bacterium	0	0	0	0	0	0	0	0	0	0	0	1	0	0	0	0	0	0	0	0	0	0	0	0
k__Bacteria;p__Firmicutes;c__Clostridia;o__Lachnospirales;f__Lachnospiraceae;g__Lachnospiraceae NK4A136 group;s__uncultured bacterium	0	0	1	0	0	0	0	0	0	0	0	0	0	0	0	0	0	0	0	1	0	0	0	0
k__Bacteria;p__Bacteroidota;c__Bacteroidia;o__Bacteroidales;f__Bacteroidaceae;g__Bacteroides;s__uncultured bacterium	0	0	0	0	0	0	0	0	0	0	0	0	0	0	0	0	0	1	0	0	0	0	1	0
k__Bacteria;p__Bacteroidota;c__Bacteroidia;o__Bacteroidales;f__Bacteroidaceae;g__Bacteroides;s__uncultured bacterium	1	0	0	0	0	0	0	0	0	4	0	0	0	0	0	0	0	0	1	1	0	0	0	0
k__Bacteria;p__Firmicutes;c__Clostridia;o__Lachnospirales;f__Lachnospiraceae;g__Eisenbergiella;s__uncultured bacterium	48	76	81	62	22	49	29	70	72	54	53	80	49	130	80	104	222	108	54	46	57	43	204	88
k__Bacteria;p__Firmicutes;c__Clostridia;o__Lachnospirales;f__Lachnospiraceae;g__Lachnospiraceae UCG-006;s__uncultured bacterium	1	6	7	3	10	6	5	6	6	1	8	3	5	7	4	5	3	6	0	7	4	3	15	8
k__Bacteria;p__Firmicutes;c__Clostridia;o__Christensenellales;f__Christensenellaceae;g__Christensenellaceae R-7 group;s__uncultured bacterium	1	38	6	40	5	12	6	7	12	24	175	4	16	33	21	6	2	3	165	19	2	10	5	18
k__Bacteria;p__Firmicutes;c__Clostridia;o__Lachnospirales;f__Lachnospiraceae;g__Tuzzerella;s__uncultured bacterium	65	14	71	116	8	59	44	84	55	22	1	114	36	41	48	17	29	69	96	26	119	21	4	48
k__Bacteria;p__Firmicutes;c__Clostridia;o__Clostridia UCG-014;f__uncultured bacterium;g__unknown;s__unknown	3	4	6	5	1	1	2	1	2	3	1	1	1	4	1	3	1	3	0	1	0	2	1	1
k__Bacteria;p__Firmicutes;c__Bacilli;o__Lactobacillales;f__Enterococcaceae;g__Enterococcus;s__Enterococcus sp. CGLBL221	1	0	0	0	0	0	0	0	0	0	0	0	0	0	0	0	0	0	0	0	0	0	0	0
k__Bacteria;p__Proteobacteria;c__Gammaproteobacteria;o__Enterobacterales;f__Enterobacteriaceae;g__Escherichia-Shigella;s__uncultured bacterium	1	0	0	0	1	1	0	0	0	0	0	0	0	0	0	0	0	0	0	2	1	0	1	1
k__Bacteria;p__Firmicutes;c__Clostridia;o__Oscillospirales;f__Oscillospiraceae;g__NK4A214 group;s__uncultured Firmicutes bacterium	2	0	0	0	0	1	1	1	0	0	0	1	0	0	1	0	1	1	1	0	0	0	1	0
k__Bacteria;p__Firmicutes;c__Clostridia;o__Lachnospirales;f__Lachnospiraceae;g__Eisenbergiella;s__uncultured bacterium	84	68	87	47	71	83	21	65	159	49	152	130	26	22	44	72	40	58	124	112	56	50	67	116
k__Bacteria;p__Firmicutes;c__Clostridia;o__Oscillospirales;f__Ruminococcaceae;g__Faecalibacterium;s__uncultured bacterium	2	5	3	2	1	2	5	3	1	3	0	2	5	2	3	7	1	1	1	2	3	3	3	5
k__Bacteria;p__Firmicutes;c__Clostridia;o__Oscillospirales;f__Ruminococcaceae;g__uncultured;s__uncultured bacterium	0	0	0	1	0	1	0	0	0	0	0	0	0	0	0	0	0	0	0	0	0	0	0	0
k__Bacteria;p__Firmicutes;c__Clostridia;o__Oscillospirales;f__[Clostridium] methylpentosum group;g__[Clostridium] methylpentosum;s__unknown	0	0	0	0	0	0	0	0	0	0	0	0	0	0	0	1	0	0	0	0	0	0	0	0
k__Bacteria;p__Bacteroidota;c__Bacteroidia;o__Bacteroidales;f__Rikenellaceae;g__Alistipes;s__uncultured bacterium	2538	6829	6894	5552	6475	7560	6136	6161	7008	5393	7482	4922	5484	6773	5861	2728	6011	6684	6860	3774	3176	2903	1829	6127
k__Bacteria;p__Firmicutes;c__Bacilli;o__Lactobacillales;f__Lactobacillaceae;g__Lactobacillus;s__uncultured bacterium	0	0	0	0	0	0	0	0	0	0	0	1	0	0	0	0	0	0	0	0	0	0	0	0
k__Bacteria;p__Firmicutes;c__Clostridia;o__Oscillospirales;f__Oscillospiraceae;g__uncultured;s__uncultured bacterium	22	4	2	0	5	2	0	0	0	0	15	0	6	7	0	4	0	5	22	1	0	0	5	0
k__Bacteria;p__Firmicutes;c__Clostridia;o__Monoglobales;f__Monoglobaceae;g__Monoglobus;s__uncultured bacterium	5	36	1	0	55	0	0	3	75	94	2	9	80	28	17	1	0	3	0	14	0	5	1	2
k__Bacteria;p__Firmicutes;c__Clostridia;o__Oscillospirales;f__Ruminococcaceae;g__uncultured;s__uncultured Clostridiales bacterium	5	3	1	5	3	0	3	7	2	2	6	2	0	2	0	1	2	3	2	4	0	0	4	3
k__Bacteria;p__Firmicutes;c__Bacilli;o__Lactobacillales;f__Streptococcaceae;g__Lactococcus;s__Lactococcus lactis	1	0	0	0	0	0	0	0	0	0	0	0	0	0	0	0	0	0	0	0	0	0	0	0
k__Bacteria;p__Firmicutes;c__Clostridia;o__Lachnospirales;f__Lachnospiraceae;g__Blautia;s__uncultured bacterium	4	5	0	6	3	0	0	0	2	0	0	1	0	6	0	3	0	6	0	11	0	21	0	5
k__Bacteria;p__Firmicutes;c__Clostridia;o__Oscillospirales;f__Oscillospiraceae;g__Colidextribacter;s__uncultured bacterium	1	0	0	1	4	1	1	0	0	2	0	1	0	0	0	0	0	0	0	0	0	0	3	0
k__Bacteria;p__Firmicutes;c__Clostridia;o__Clostridia vadinBB60 group;f__uncultured bacterium;g__unknown;s__unknown	0	9	14	2	2	0	1	0	20	5	23	12	2	0	2	13	18	0	39	3	0	1	3	2
k__Bacteria;p__Firmicutes;c__Clostridia;o__Oscillospirales;f__Ruminococcaceae;g__Negativibacillus;s__uncultured bacterium	1	0	0	1	1	0	0	0	1	0	0	0	0	1	0	1	1	1	0	0	0	0	2	0
k__Bacteria;p__Firmicutes;c__Clostridia;o__Peptococcales;f__Peptococcaceae;g__uncultured;s__uncultured bacterium	1	0	1	0	0	0	0	0	0	0	0	0	0	0	0	0	0	0	0	0	0	1	0	0
k__Bacteria;p__Verrucomicrobiota;c__Lentisphaeria;o__Victivallales;f__Victivallaceae;g__Victivallis;s__uncultured bacterium	1	0	0	0	0	0	0	0	0	0	0	0	0	0	0	0	0	0	0	0	0	0	0	0
k__Bacteria;p__Firmicutes;c__Clostridia;o__Clostridia UCG-014;f__uncultured bacterium;g__unknown;s__unknown	1	1	0	0	2	5	8	7	3	0	0	15	0	3	3	2	2	9	1	15	1	2	0	1
k__Bacteria;p__Firmicutes;c__Clostridia;o__Oscillospirales;f__Oscillospiraceae;g__UCG-005;s__uncultured bacterium	1	0	0	0	0	0	0	0	0	0	0	0	0	0	0	0	0	0	0	0	0	0	0	0
k__Bacteria;p__Firmicutes;c__uncultured;o__uncultured bacterium;f__unknown;g__unknown;s__unknown	2	6	5	0	4	0	0	4	3	1	0	1	3	0	0	2	0	0	2	0	0	0	1	0
k__Bacteria;p__Firmicutes;c__Clostridia;o__Oscillospirales;f__Ruminococcaceae;g__Ruminococcus;s__uncultured bacterium	17	26	15	2	184	147	140	4	27	20	4	7	90	110	4	18	7	233	105	9	13	161	251	30
k__Bacteria;p__Firmicutes;c__Clostridia;o__Oscillospirales;f__Ruminococcaceae;g__uncultured;s__human gut metagenome	16	11	0	2	18	34	1	4	47	9	30	1	17	58	5	15	9	54	26	16	18	5	24	42
k__Bacteria;p__Firmicutes;c__Clostridia;o__Clostridia UCG-014;f__uncultured bacterium;g__unknown;s__unknown	8	3	0	0	1	6	0	4	17	6	0	1	1	2	0	5	0	7	1	2	2	1	11	1
k__Bacteria;p__Firmicutes;c__Clostridia;o__Oscillospirales;f__Oscillospiraceae;g__Pseudoflavonifractor;s__uncultured bacterium	1	0	0	0	0	0	0	0	0	0	0	0	0	0	0	2	0	0	0	0	0	0	0	0
k__Bacteria;p__Firmicutes;c__Clostridia;o__Oscillospirales;f__Oscillospiraceae;g__Oscillibacter;s__uncultured bacterium	0	0	0	0	0	0	2	0	1	1	1	1	1	3	0	39	1	4	1	0	0	1	3	0
k__Bacteria;p__Proteobacteria;c__Gammaproteobacteria;o__Enterobacterales;f__Enterobacteriaceae;g__Escherichia-Shigella;s__metagenome	0	0	0	1	2	1	0	0	1	1	0	0	0	0	1	1	1	0	1	2	2	0	0	1
k__Bacteria;p__Firmicutes;c__Clostridia;o__Oscillospirales;f__Ruminococcaceae;g__Faecalibacterium;s__uncultured bacterium	3	7	5	3	5	2	9	5	6	5	6	1	6	4	3	7	3	3	3	13	5	7	5	11
k__Bacteria;p__Firmicutes;c__Clostridia;o__Oscillospirales;f__Oscillospiraceae;g__uncultured;s__uncultured bacterium	0	0	0	0	0	0	0	0	0	0	0	0	0	0	0	0	0	0	1	0	0	0	0	0
k__Bacteria;p__Proteobacteria;c__Gammaproteobacteria;o__Enterobacterales;f__Enterobacteriaceae;g__Escherichia-Shigella;s__Escherichia coli	0	0	0	0	0	0	0	0	0	0	0	0	0	0	0	1	0	0	0	1	0	1	0	0
k__Bacteria;p__Firmicutes;c__Bacilli;o__Lactobacillales;f__Lactobacillaceae;g__Ligilactobacillus;s__Lactobacillus aviarius	1	0	0	0	0	0	0	1	2	0	6	5	2	0	0	0	0	0	0	0	6	1	0	3
k__Bacteria;p__Firmicutes;c__Clostridia;o__Oscillospirales;f__[Eubacterium] coprostanoligenes group;g__uncultured bacterium;s__unknown	0	0	0	0	0	0	0	0	0	1	0	0	0	0	0	0	0	0	0	0	0	0	0	0
k__Bacteria;p__Bacteroidota;c__Bacteroidia;o__Bacteroidales;f__Bacteroidaceae;g__Bacteroides;s__uncultured bacterium	2	1	5	0	2	7	4	4	2	11	0	7	8	10	5	1	0	5	1	3	0	4	13	3
k__Bacteria;p__Firmicutes;c__Clostridia;o__Lachnospirales;f__Lachnospiraceae;g__uncultured;s__uncultured bacterium	2	2	5	8	2	4	4	2	5	2	0	7	3	5	3	2	2	3	8	2	10	2	1	1
k__Bacteria;p__Firmicutes;c__Bacilli;o__Lactobacillales;f__Lactobacillaceae;g__Ligilactobacillus;s__Lactobacillus salivarius	1	0	0	0	0	0	0	0	0	0	0	0	0	0	0	0	0	0	0	0	0	0	0	0
k__Bacteria;p__Firmicutes;c__Bacilli;o__Lactobacillales;f__Enterococcaceae;g__Enterococcus;s__Enterococcus cecorum	0	0	0	1	0	1	2	0	1	0	0	0	0	0	1	1	0	0	0	0	1	1	0	0
k__Bacteria;p__Firmicutes;c__Clostridia;o__Lachnospirales;f__Lachnospiraceae;g__Lachnoclostridium;s__uncultured bacterium	0	0	0	0	0	0	0	0	0	0	0	0	0	0	0	0	0	0	0	1	1	0	3	0
k__Bacteria;p__Firmicutes;c__Clostridia;o__Lachnospirales;f__Lachnospiraceae;g__Blautia;s__uncultured bacterium	2	4	2	3	0	2	5	0	4	6	4	1	4	0	8	4	1	10	8	7	1	3	3	4
k__Bacteria;p__Firmicutes;c__Clostridia;o__Clostridia UCG-014;f__uncultured bacterium;g__unknown;s__unknown	26	66	29	3	108	7	40	50	88	1	0	20	3	8	18	33	7	5	64	3	28	85	10	11
k__Bacteria;p__Firmicutes;c__Clostridia;o__Clostridia UCG-014;f__uncultured bacterium;g__unknown;s__unknown	0	0	0	1	0	0	0	0	0	0	0	0	1	1	0	0	0	0	0	0	1	0	0	0
k__Bacteria;p__Bacteroidota;c__Bacteroidia;o__Bacteroidales;f__Bacteroidaceae;g__Bacteroides;s__uncultured bacterium	0	0	1	0	0	1	0	0	0	1	0	1	1	1	1	0	0	0	0	0	0	0	1	0
k__Bacteria;p__Firmicutes;c__Clostridia;o__Lachnospirales;f__Lachnospiraceae;g__Lachnospiraceae UCG-008;s__uncultured bacterium	1	0	0	0	0	0	0	0	0	0	0	0	0	0	0	0	0	0	0	0	0	0	0	0
k__Bacteria;p__Firmicutes;c__Clostridia;o__Lachnospirales;f__Lachnospiraceae;g__uncultured;s__uncultured bacterium	1	0	0	0	0	0	1	0	0	0	0	0	0	0	0	1	0	0	1	0	0	0	0	0
k__Bacteria;p__Firmicutes;c__Clostridia;o__Clostridia UCG-014;f__uncultured bacterium;g__unknown;s__unknown	3	0	4	16	21	26	11	19	20	3	35	15	24	33	6	39	35	1	61	6	7	14	1	20
k__Bacteria;p__Firmicutes;c__Negativicutes;o__Veillonellales-Selenomonadales;f__Selenomonadaceae;g__Megamonas;s__uncultured bacterium	0	0	0	0	0	0	0	0	0	1	0	0	0	0	0	0	0	0	0	0	0	0	0	0
k__Bacteria;p__Firmicutes;c__Clostridia;o__Oscillospirales;f__Ruminococcaceae;g__Faecalibacterium;s__uncultured bacterium	1	0	2	0	2	0	1	1	0	3	0	0	1	2	0	0	1	0	0	0	0	0	1	1
k__Bacteria;p__Firmicutes;c__Clostridia;o__Clostridia UCG-014;f__uncultured rumen bacterium;g__unknown;s__unknown	2	52	2	0	42	0	24	1	30	0	0	6	67	2	14	0	77	6	0	1	0	0	0	0
k__Bacteria;p__Bacteroidota;c__Bacteroidia;o__Bacteroidales;f__Bacteroidaceae;g__Bacteroides;s__uncultured organism	2	0	1	2	1	2	1	1	0	2	0	4	2	1	3	0	0	2	2	2	0	1	4	0
k__Bacteria;p__Firmicutes;c__Clostridia;o__Lachnospirales;f__Lachnospiraceae;g__Lachnospiraceae NK4A136 group;s__uncultured bacterium	1	1	2	0	2	1	1	3	0	0	1	2	1	0	0	3	1	2	0	2	2	2	5	2
k__Bacteria;p__Firmicutes;c__Clostridia;o__Oscillospirales;f__Butyricicoccaceae;g__Butyricicoccus;s__uncultured bacterium	0	0	1	1	0	0	1	0	0	0	0	0	0	0	0	0	0	1	0	0	0	0	2	0
k__Bacteria;p__Firmicutes;c__Clostridia;o__Oscillospirales;f__Ruminococcaceae;g__Subdoligranulum;s__uncultured bacterium	1	0	1	1	0	0	0	0	0	1	2	0	0	0	0	1	1	1	0	1	0	0	1	0
k__Bacteria;p__Firmicutes;c__Clostridia;o__Clostridia UCG-014;f__uncultured bacterium;g__unknown;s__unknown	1	55	0	0	31	0	17	1	14	0	0	7	34	1	9	0	54	4	1	0	0	2	1	0
k__Bacteria;p__Bacteroidota;c__Bacteroidia;o__Bacteroidales;f__Bacteroidaceae;g__Bacteroides;s__uncultured organism	0	3	0	0	9	1	3	0	0	3	3	0	10	1	0	1	4	9	3	2	1	2	11	3
k__Bacteria;p__Firmicutes;c__Clostridia;o__Peptostreptococcales-Tissierellales;f__Peptostreptococcaceae;g__Romboutsia;s__uncultured bacterium	0	0	1	0	0	0	0	0	0	0	0	0	0	0	0	0	0	0	0	0	0	0	0	0
k__Bacteria;p__Bacteroidota;c__Bacteroidia;o__Bacteroidales;f__Bacteroidaceae;g__Bacteroides;s__uncultured organism	1	2	2	0	2	3	2	3	2	9	0	8	3	9	2	1	0	4	0	0	0	1	5	3
k__Bacteria;p__Firmicutes;c__Clostridia;o__Oscillospirales;f__Ruminococcaceae;g__uncultured;s__uncultured bacterium	1	9	3	3	4	10	2	2	6	2	4	7	4	6	3	7	3	5	0	3	3	2	6	5
k__Bacteria;p__Proteobacteria;c__Gammaproteobacteria;o__Enterobacterales;f__Enterobacteriaceae;g__Klebsiella;s__Klebsiella pneumoniae	0	0	0	0	0	0	0	0	0	0	0	0	0	0	0	0	0	0	1	0	0	0	0	0
k__Bacteria;p__Firmicutes;c__Clostridia;o__Oscillospirales;f__Ruminococcaceae;g__DTU089;s__uncultured bacterium	0	1	0	0	1	0	0	0	2	2	2	1	1	0	0	0	0	0	0	0	0	0	1	0
k__Bacteria;p__Firmicutes;c__Clostridia;o__Lachnospirales;f__Lachnospiraceae;g__GCA-900066575;s__uncultured bacterium	31	59	18	9	71	12	143	16	104	64	5	48	40	77	137	121	50	121	10	24	21	22	54	68
k__Bacteria;p__Firmicutes;c__Clostridia;o__Peptostreptococcales-Tissierellales;f__Peptostreptococcaceae;g__Romboutsia;s__uncultured bacterium	0	0	0	0	0	0	0	0	0	0	0	0	0	0	0	0	0	0	0	0	0	0	0	1
k__Bacteria;p__Firmicutes;c__Clostridia;o__Lachnospirales;f__Lachnospiraceae;g__Coprococcus;s__uncultured bacterium	0	0	0	0	0	0	0	0	0	0	0	0	0	0	0	0	0	0	1	0	0	0	0	0
k__Bacteria;p__Actinobacteriota;c__Coriobacteriia;o__Coriobacteriales;f__Eggerthellaceae;g__CHKCI002;s__Coriobacteriaceae bacterium CHKCI002	31	12	17	6	10	6	9	6	17	3	42	3	7	9	34	18	10	2	7	5	7	9	4	12
k__Bacteria;p__Firmicutes;c__Clostridia;o__Peptostreptococcales-Tissierellales;f__Peptostreptococcaceae;g__Romboutsia;s__uncultured bacterium	0	0	0	0	0	0	0	0	0	0	0	1	0	0	1	0	0	1	0	0	0	0	0	0
k__Bacteria;p__Firmicutes;c__Clostridia;o__Lachnospirales;f__Lachnospiraceae;g__uncultured;s__uncultured bacterium	0	0	0	0	0	0	0	0	0	0	1	0	0	0	0	1	1	0	0	0	0	0	0	0
k__Bacteria;p__Firmicutes;c__Clostridia;o__Oscillospirales;f__Butyricicoccaceae;g__Butyricicoccus;s__uncultured bacterium	30	112	12	8	108	50	19	63	180	6	621	92	157	79	367	58	1	14	49	101	27	4	7	0
k__Bacteria;p__Firmicutes;c__Clostridia;o__Lachnospirales;f__Lachnospiraceae;g__uncultured;s__uncultured bacterium	2	2	0	1	0	0	1	0	0	2	0	0	1	0	0	2	0	0	0	2	1	0	8	3
k__Bacteria;p__Firmicutes;c__Clostridia;o__Oscillospirales;f__Oscillospiraceae;g__uncultured;s__uncultured bacterium	3	1	1	1	2	1	1	0	1	1	1	5	2	1	0	3	1	1	0	1	0	1	2	1
k__Bacteria;p__Firmicutes;c__Clostridia;o__Lachnospirales;f__Lachnospiraceae;g__Lachnoclostridium;s__uncultured bacterium	303	0	0	0	0	1	7	30	0	0	0	0	0	0	0	0	61	0	0	1	2	0	0	3
k__Bacteria;p__Firmicutes;c__Clostridia;o__Lachnospirales;f__Lachnospiraceae;g__[Ruminococcus] gauvreauii group;s__uncultured bacterium	7	0	2	0	8	1	7	3	6	6	0	3	5	6	6	1	0	13	0	6	0	4	1	6
k__Bacteria;p__Firmicutes;c__Clostridia;o__Clostridia UCG-014;f__uncultured bacterium;g__unknown;s__unknown	10	48	38	62	2	12	56	10	66	32	88	2	5	49	14	0	6	1	49	6	1	26	1	12
k__Bacteria;p__Firmicutes;c__Clostridia;o__Clostridia UCG-014;f__uncultured bacterium;g__unknown;s__unknown	1	44	4	4	2	0	2	1	2	1	0	26	1	2	0	3	1	2	0	1	0	0	1	0
k__Bacteria;p__Firmicutes;c__Clostridia;o__Oscillospirales;f__Ruminococcaceae;g__Faecalibacterium;s__uncultured bacterium	184	1338	2725	338	2019	499	5888	2166	2163	2301	1045	874	89	159	1242	1514	1010	1690	1896	516	476	1257	94	76
k__Bacteria;p__Firmicutes;c__Clostridia;o__Lachnospirales;f__Lachnospiraceae;g__Eisenbergiella;s__uncultured bacterium	16	0	0	0	0	0	29	0	0	6	3	1	0	2	63	6	92	0	37	1	6	1	13	2
k__Bacteria;p__Firmicutes;c__Clostridia;o__Oscillospirales;f__Ruminococcaceae;g__Incertae Sedis;s__uncultured bacterium	18	35	27	45	16	6	46	46	38	15	30	25	10	31	24	24	19	53	25	31	50	14	8	18
k__Bacteria;p__Proteobacteria;c__Gammaproteobacteria;o__Enterobacterales;f__Enterobacteriaceae;g__Escherichia-Shigella;s__uncultured bacterium	0	0	1	2	2	0	0	0	1	1	0	0	0	0	2	1	0	1	0	1	0	0	1	1
k__Bacteria;p__Bacteroidota;c__Bacteroidia;o__Bacteroidales;f__Barnesiellaceae;g__uncultured;s__uncultured bacterium	1478	511	1106	1382	1796	1980	1745	860	1281	1449	1937	2441	676	942	2168	1962	1373	1464	1195	1384	703	586	907	416
k__Bacteria;p__Firmicutes;c__Clostridia;o__Lachnospirales;f__Lachnospiraceae;g__[Ruminococcus] gauvreauii group;s__uncultured bacterium	1	1	1	0	0	0	0	0	0	0	1	0	0	0	0	0	1	0	0	0	0	0	0	1
k__Bacteria;p__Firmicutes;c__Bacilli;o__RF39;f__uncultured bacterium;g__unknown;s__unknown	1	8	2	2	9	20	3	45	0	1	15	1	1	31	1	20	5	4	0	14	0	0	16	3
k__Bacteria;p__Firmicutes;c__Clostridia;o__Peptococcales;f__Peptococcaceae;g__uncultured;s__uncultured organism	4	6	6	2	1	0	3	0	3	2	1	1	3	0	0	0	4	1	5	1	0	0	0	2
k__Bacteria;p__Firmicutes;c__Clostridia;o__Lachnospirales;f__Lachnospiraceae;g__Roseburia;s__uncultured bacterium	0	0	0	0	0	0	0	0	1	0	0	0	0	0	0	0	0	1	2	2	0	1	1	2
k__Bacteria;p__Firmicutes;c__Bacilli;o__Lactobacillales;f__Streptococcaceae;g__Streptococcus;s__Streptococcus sp. C2I6	191	514	1396	1736	570	235	1582	101	1542	660	2191	978	1756	884	1066	855	231	166	1259	707	3315	370	329	1500
k__Bacteria;p__Firmicutes;c__Clostridia;o__Lachnospirales;f__Lachnospiraceae;g__Sellimonas;s__uncultured organism	49	74	116	74	31	5	21	61	159	37	115	9	58	34	64	24	67	30	34	175	66	214	43	93
k__Bacteria;p__Firmicutes;c__Clostridia;o__Oscillospirales;f__Oscillospiraceae;g__UCG-005;s__uncultured bacterium	1	1	2	1	0	3	0	1	1	0	0	7	2	5	1	0	1	1	0	1	0	0	2	1
k__Bacteria;p__Firmicutes;c__Clostridia;o__Oscillospirales;f__Ruminococcaceae;g__Faecalibacterium;s__uncultured bacterium	2	0	1	0	4	3	5	3	3	1	3	2	0	0	0	0	2	5	2	2	2	2	0	0
k__Bacteria;p__Firmicutes;c__Clostridia;o__Oscillospirales;f__Ruminococcaceae;g__DTU089;s__Ruminococcus sp. 16442	0	1	1	0	2	0	0	0	2	0	1	1	1	1	0	0	0	0	2	1	1	0	0	1
k__Bacteria;p__Firmicutes;c__Clostridia;o__Oscillospirales;f__Ruminococcaceae;g__uncultured;s__uncultured organism	3	2	0	2	4	1	2	1	2	2	0	5	6	2	5	3	2	16	0	2	3	1	3	4
k__Bacteria;p__Firmicutes;c__Bacilli;o__Lactobacillales;f__Lactobacillaceae;g__Lactobacillus;s__uncultured bacterium	0	0	0	0	0	0	0	0	0	0	0	2	3	1	1	0	0	0	0	0	0	0	0	0
k__Bacteria;p__Firmicutes;c__Clostridia;o__Peptostreptococcales-Tissierellales;f__Peptostreptococcaceae;g__uncultured;s__uncultured organism	1	1	0	0	0	0	0	0	0	0	0	0	0	0	0	1	2	0	0	1	0	2	1	2
k__Bacteria;p__Firmicutes;c__Bacilli;o__RF39;f__uncultured bacterium;g__unknown;s__unknown	7	9	38	1	12	2	1	7	24	1	56	19	1	9	2	2	22	14	14	26	0	8	3	14
k__Bacteria;p__Firmicutes;c__Clostridia;o__Oscillospirales;f__Ruminococcaceae;g__Subdoligranulum;s__uncultured bacterium	14	4	12	14	81	98	122	15	133	86	1	19	413	84	30	28	106	17	13	51	136	2	74	187
k__Bacteria;p__Firmicutes;c__Clostridia;o__Oscillospirales;f__Ruminococcaceae;g__Faecalibacterium;s__uncultured bacterium	1	5	7	5	2	3	8	3	5	2	6	76	1	2	4	2	3	3	2	24	0	4	0	2
k__Bacteria;p__Firmicutes;c__Clostridia;o__Oscillospirales;f__Oscillospiraceae;g__UCG-005;s__uncultured bacterium	1	5	1	1	1	0	2	2	1	1	0	1	3	0	0	1	0	2	0	1	0	1	2	1
k__Bacteria;p__Firmicutes;c__Bacilli;o__Lactobacillales;f__Lactobacillaceae;g__Lactobacillus;s__uncultured bacterium	2	1	8	0	1	1	1	4	4	0	0	3	15	5	1	1	0	0	0	1	6	4	1	2
k__Bacteria;p__Firmicutes;c__Clostridia;o__Monoglobales;f__Monoglobaceae;g__Monoglobus;s__uncultured bacterium	0	0	0	0	1	0	0	0	2	0	0	0	0	0	0	0	0	0	0	0	0	0	0	0
k__Bacteria;p__Firmicutes;c__Bacilli;o__Lactobacillales;f__Enterococcaceae;g__Enterococcus;s__Enterococcus sp. 115w	13	0	0	0	0	1	0	0	1	0	2	3	1	0	0	0	20	0	0	0	0	0	1	1
k__Bacteria;p__Firmicutes;c__Clostridia;o__Oscillospirales;f__Ruminococcaceae;g__Subdoligranulum;s__uncultured bacterium	0	0	0	0	0	0	0	0	0	0	0	0	0	0	0	0	0	0	0	0	0	0	1	0
k__Bacteria;p__Firmicutes;c__Bacilli;o__Erysipelotrichales;f__Erysipelotrichaceae;g__Turicibacter;s__Turicibacter sp. H121	3	5	2	8	0	1	3	2	2	2	4	0	3	1	7	7	2	2	2	3	1	6	3	7
k__Bacteria;p__Firmicutes;c__Bacilli;o__Erysipelotrichales;f__Erysipelatoclostridiaceae;g__Catenibacterium;s__uncultured bacterium	0	1	0	0	0	0	0	0	0	0	0	0	0	1	0	0	0	1	0	0	0	1	3	0
k__Bacteria;p__Firmicutes;c__Clostridia;o__Oscillospirales;f__Butyricicoccaceae;g__UCG-008;s__uncultured bacterium	0	0	0	0	0	0	0	0	0	0	0	0	0	0	0	0	0	0	0	0	0	0	3	0
k__Bacteria;p__Firmicutes;c__Bacilli;o__Lactobacillales;f__Streptococcaceae;g__Streptococcus;s__uncultured bacterium	2	5	11	18	3	1	10	2	9	3	12	3	7	8	6	4	1	1	5	3	14	3	3	9
k__Bacteria;p__Firmicutes;c__Clostridia;o__Christensenellales;f__Christensenellaceae;g__Christensenellaceae R-7 group;s__uncultured bacterium	5	0	20	1	6	0	4	2	0	0	0	0	12	16	3	0	15	0	50	1	0	0	1	5
k__Bacteria;p__Firmicutes;c__Clostridia;o__Oscillospirales;f__Oscillospiraceae;g__Colidextribacter;s__uncultured bacterium	0	0	0	0	0	0	0	0	0	1	0	0	0	0	0	0	0	0	0	0	0	0	1	0
k__Bacteria;p__Proteobacteria;c__Gammaproteobacteria;o__Enterobacterales;f__Enterobacteriaceae;g__Escherichia-Shigella;s__uncultured bacterium	0	0	0	0	0	0	0	0	0	0	0	0	0	0	0	0	0	0	0	0	1	1	0	0
k__Bacteria;p__Firmicutes;c__Clostridia;o__Lachnospirales;f__Lachnospiraceae;g__[Eubacterium] oxidoreducens group;s__uncultured bacterium	1	1	1	0	3	0	0	0	0	0	2	1	0	2	0	1	2	1	1	1	0	0	1	1
k__Bacteria;p__Firmicutes;c__Clostridia;o__Lachnospirales;f__Lachnospiraceae;g__[Eubacterium] ruminantium group;s__uncultured bacterium	0	0	0	0	0	0	0	0	0	0	0	0	0	0	0	0	1	0	0	0	0	0	0	0
k__Bacteria;p__Firmicutes;c__Clostridia;o__Oscillospirales;f__Ruminococcaceae;g__Faecalibacterium;s__uncultured bacterium	0	0	0	0	2	0	1	0	0	2	0	2	0	0	0	0	1	1	0	0	0	0	0	0
k__Bacteria;p__Firmicutes;c__Clostridia;o__Oscillospirales;f__Oscillospiraceae;g__Colidextribacter;s__uncultured bacterium	354	429	200	262	281	226	436	442	487	339	246	601	233	339	412	455	248	473	325	334	231	255	82	222
k__Bacteria;p__Firmicutes;c__Bacilli;o__Lactobacillales;f__Streptococcaceae;g__Streptococcus;s__uncultured bacterium	0	1	2	2	0	1	0	0	2	0	2	1	1	1	2	2	0	0	0	2	1	0	0	2
k__Bacteria;p__Firmicutes;c__Clostridia;o__Monoglobales;f__Monoglobaceae;g__Monoglobus;s__uncultured bacterium	1	0	1	1	0	1	0	0	0	0	0	0	1	0	0	0	0	1	0	0	0	0	0	0
k__Bacteria;p__Firmicutes;c__Clostridia;o__Lachnospirales;f__Lachnospiraceae;g__Lachnospiraceae NC2004 group;s__uncultured bacterium	7	7	0	4	0	2	6	0	0	0	0	10	0	14	2	0	0	0	0	0	1	0	7	0
k__Bacteria;p__Firmicutes;c__Clostridia;o__Oscillospirales;f__Ruminococcaceae;g__uncultured;s__uncultured bacterium	2	3	0	1	0	11	0	0	0	0	0	0	0	5	0	0	0	0	0	0	0	0	9	0
k__Bacteria;p__Firmicutes;c__Clostridia;o__Clostridia UCG-014;f__uncultured bacterium;g__unknown;s__unknown	15	60	5	9	6	155	61	68	3	30	29	8	31	20	38	0	7	47	14	79	2	56	13	1
k__Bacteria;p__Proteobacteria;c__Gammaproteobacteria;o__Enterobacterales;f__Enterobacteriaceae;g__Escherichia-Shigella;s__uncultured bacterium	2	1	1	2	9	2	0	0	1	1	1	1	1	1	5	3	0	0	3	7	18	10	9	7
k__Bacteria;p__Firmicutes;c__Clostridia;o__Lachnospirales;f__Lachnospiraceae;g__uncultured;s__uncultured bacterium	0	0	1	1	0	0	2	0	1	0	1	1	0	0	0	0	1	0	0	0	0	0	0	0
k__Bacteria;p__Firmicutes;c__Clostridia;o__Oscillospirales;f__Oscillospiraceae;g__NK4A214 group;s__uncultured bacterium	1	2	2	2	2	4	2	3	3	2	2	1	4	0	2	0	0	1	0	2	1	1	7	2
k__Bacteria;p__Firmicutes;c__Bacilli;o__Lactobacillales;f__Streptococcaceae;g__Streptococcus;s__uncultured bacterium	2	6	14	20	5	2	21	2	15	8	14	7	11	7	11	10	4	3	7	4	21	2	4	10
k__Bacteria;p__Firmicutes;c__Clostridia;o__Lachnospirales;f__Lachnospiraceae;g__[Ruminococcus] torques group;s__uncultured bacterium	1114	134	229	131	385	1830	13	224	194	790	210	69	16	208	372	317	1178	45	154	378	24	382	436	449
k__Bacteria;p__Firmicutes;c__Bacilli;o__Lactobacillales;f__Lactobacillaceae;g__Weissella;s__Weissella cibaria	1	0	0	0	0	0	0	0	0	0	1	0	0	0	0	0	0	0	0	0	0	0	0	0
k__Bacteria;p__Firmicutes;c__Bacilli;o__Lactobacillales;f__Lactobacillaceae;g__Weissella;s__Weissella cibaria	1	0	0	0	0	0	0	0	0	0	0	0	0	0	0	0	0	0	0	0	0	0	0	0
k__Bacteria;p__Firmicutes;c__Clostridia;o__Oscillospirales;f__Ruminococcaceae;g__Faecalibacterium;s__uncultured bacterium	0	0	0	0	0	0	1	0	0	0	0	0	0	0	0	0	0	0	0	0	0	0	0	0
k__Bacteria;p__Firmicutes;c__Bacilli;o__Lactobacillales;f__Lactobacillaceae;g__Lactobacillus;s__uncultured bacterium	3	0	10	0	7	1	1	5	8	2	4	10	30	11	1	1	1	1	3	0	7	8	3	13
k__Bacteria;p__Firmicutes;c__Bacilli;o__Erysipelotrichales;f__Erysipelatoclostridiaceae;g__Erysipelatoclostridium;s__uncultured bacterium	2	6	4	4	0	0	1	6	1	3	2	1	2	1	1	3	0	2	0	5	2	3	3	1
k__Bacteria;p__Firmicutes;c__Clostridia;o__Oscillospirales;f__Ruminococcaceae;g__Subdoligranulum;s__uncultured bacterium	0	0	0	0	0	0	0	0	0	0	0	0	0	0	0	0	0	1	0	0	0	0	0	0
k__Bacteria;p__Proteobacteria;c__Gammaproteobacteria;o__Enterobacterales;f__Enterobacteriaceae;g__Escherichia-Shigella;s__uncultured organism	0	0	0	1	0	0	0	0	0	0	0	0	0	0	0	0	0	0	0	0	1	0	0	0
k__Bacteria;p__Firmicutes;c__Clostridia;o__Christensenellales;f__Christensenellaceae;g__Christensenellaceae R-7 group;s__uncultured bacterium	0	2	0	0	1	0	0	1	0	0	0	0	0	1	0	0	0	0	0	1	0	0	0	0
k__Bacteria;p__Firmicutes;c__Clostridia;o__Monoglobales;f__Monoglobaceae;g__Monoglobus;s__uncultured bacterium	2	3	9	2	0	1	2	1	87	2	4	34	23	35	2	1	3	9	0	0	0	0	0	0
k__Bacteria;p__Firmicutes;c__Clostridia;o__Oscillospirales;f__Ruminococcaceae;g__uncultured;s__uncultured bacterium	48	37	15	50	34	36	62	18	19	15	9	103	35	22	3	150	12	166	5	15	12	23	5	13
k__Bacteria;p__Bacteroidota;c__Bacteroidia;o__Bacteroidales;f__Marinifilaceae;g__Butyricimonas;s__uncultured organism	1	1	1	2	1	3	2	0	2	0	0	2	1	0	0	0	0	1	0	1	0	0	2	1
k__Bacteria;p__Firmicutes;c__Clostridia;o__Clostridia UCG-014;f__uncultured bacterium;g__unknown;s__unknown	67	113	12	109	33	3	187	80	6	8	5	142	167	121	117	30	47	208	133	145	50	55	2	58
k__Bacteria;p__Proteobacteria;c__Gammaproteobacteria;o__Enterobacterales;f__Enterobacteriaceae;g__Escherichia-Shigella;s__uncultured bacterium	1	1	2	2	1	2	0	1	1	1	0	0	1	0	3	77	1	0	2	1	4	0	1	2
k__Bacteria;p__Firmicutes;c__Clostridia;o__Oscillospirales;f__Oscillospiraceae;g__UCG-005;s__uncultured bacterium	0	0	0	0	1	0	0	0	0	0	0	1	0	0	0	0	0	0	1	0	0	0	1	1
k__Bacteria;p__Firmicutes;c__Bacilli;o__Erysipelotrichales;f__Erysipelotrichaceae;g__Turicibacter;s__uncultured bacterium	2	2	1	2	0	0	1	0	1	1	1	0	0	0	2	3	1	0	2	2	2	1	0	2
k__Bacteria;p__Firmicutes;c__Clostridia;o__Oscillospirales;f__Ruminococcaceae;g__Ruminococcus;s__uncultured bacterium	0	0	0	0	0	0	0	0	0	0	0	0	0	0	0	0	0	0	0	0	0	0	1	0
k__Bacteria;p__Proteobacteria;c__Gammaproteobacteria;o__Enterobacterales;f__Enterobacteriaceae;g__Escherichia-Shigella;s__uncultured bacterium	0	1	1	3	5	2	0	0	1	0	0	0	1	0	0	2	2	1	0	2	4	4	3	4
k__Bacteria;p__Firmicutes;c__Bacilli;o__Lactobacillales;f__Lactobacillaceae;g__Lactobacillus;s__Lactobacillus crispatus	1	1	3	0	1	0	0	1	2	0	0	4	6	1	0	0	1	0	1	0	1	4	1	0
k__Bacteria;p__Proteobacteria;c__Gammaproteobacteria;o__Enterobacterales;f__Enterobacteriaceae;g__Escherichia-Shigella;s__Escherichia coli	0	0	0	2	2	0	0	0	1	0	1	0	0	0	2	0	0	0	2	1	4	1	1	0
k__Bacteria;p__Proteobacteria;c__Gammaproteobacteria;o__Enterobacterales;f__Enterobacteriaceae;g__Escherichia-Shigella;s__uncultured bacterium	0	0	0	0	0	0	0	0	0	0	0	0	0	0	0	0	0	0	0	0	0	0	0	1
k__Bacteria;p__Proteobacteria;c__Gammaproteobacteria;o__Enterobacterales;f__Enterobacteriaceae;g__Escherichia-Shigella;s__uncultured bacterium	0	0	0	0	4	1	0	0	0	1	0	0	0	0	0	0	0	0	1	1	0	1	1	0
k__Bacteria;p__Firmicutes;c__Clostridia;o__Lachnospirales;f__Lachnospiraceae;g__Lachnospiraceae UCG-008;s__uncultured bacterium	0	0	1	0	1	0	0	0	0	0	0	2	4	2	0	1	0	0	0	0	2	0	1	1
k__Bacteria;p__Firmicutes;c__Clostridia;o__Clostridia UCG-014;f__uncultured bacterium;g__unknown;s__unknown	0	1	2	5	1	2	2	0	1	1	0	0	4	0	1	0	0	0	3	0	0	0	1	0
k__Bacteria;p__Firmicutes;c__Clostridia;o__Clostridia UCG-014;f__uncultured bacterium;g__unknown;s__unknown	1	1	2	0	3	0	2	2	4	0	0	0	1	0	0	0	2	0	0	1	0	0	0	2
k__Bacteria;p__Proteobacteria;c__Gammaproteobacteria;o__Enterobacterales;f__Enterobacteriaceae;g__Escherichia-Shigella;s__uncultured bacterium	1	1	0	0	1	1	0	0	0	0	0	0	0	0	0	1	0	0	3	2	5	5	0	0
k__Bacteria;p__Firmicutes;c__Clostridia;o__Christensenellales;f__Christensenellaceae;g__Christensenellaceae R-7 group;s__uncultured bacterium	0	0	0	0	0	0	0	0	0	0	0	0	0	0	0	0	0	0	0	0	0	0	0	4
k__Bacteria;p__Firmicutes;c__Clostridia;o__Lachnospirales;f__Lachnospiraceae;g__[Ruminococcus] torques group;s__uncultured bacterium	1	0	0	0	0	0	0	0	0	0	0	0	0	0	0	0	0	0	0	0	0	0	0	0
k__Bacteria;p__Firmicutes;c__Clostridia;o__Lachnospirales;f__Lachnospiraceae;g__Frisingicoccus;s__uncultured bacterium	4	0	0	0	4	1	2	0	2	2	0	2	1	2	1	0	0	2	0	0	0	1	1	3
k__Bacteria;p__Firmicutes;c__Bacilli;o__Lactobacillales;f__Lactobacillaceae;g__Ligilactobacillus;s__Lactobacillus salivarius	4	0	0	0	0	0	0	0	0	0	0	0	0	0	0	0	0	0	0	0	0	1	0	0
k__Bacteria;p__Firmicutes;c__Clostridia;o__Oscillospirales;f__Oscillospiraceae;g__NK4A214 group;s__uncultured bacterium	1	4	4	4	3	0	1	4	2	3	0	1	2	0	2	1	0	3	1	3	0	2	4	3
k__Bacteria;p__Firmicutes;c__Clostridia;o__Oscillospirales;f__Hydrogenoanaerobacterium;g__Selenomonadales bacterium Marseille-P2399;s__unknown	0	0	0	0	1	4	0	0	0	1	0	0	0	0	0	0	1	0	0	0	0	0	0	0
k__Bacteria;p__Firmicutes;c__Bacilli;o__Lactobacillales;f__Lactobacillaceae;g__Ligilactobacillus;s__Lactobacillus salivarius	1	0	0	0	0	0	0	0	0	0	0	0	0	0	0	0	0	0	0	0	1	1	0	0
k__Bacteria;p__Firmicutes;c__Clostridia;o__Oscillospirales;f__uncultured;g__metagenome;s__unknown	1	0	0	0	1	0	0	0	1	0	3	2	3	1	0	0	1	1	5	0	0	0	0	1
k__Bacteria;p__Firmicutes;c__Clostridia;o__Oscillospirales;f__Ruminococcaceae;g__Faecalibacterium;s__uncultured bacterium	2	5	5	2	4	2	11	2	1	4	3	4	5	4	3	10	6	6	3	13	9	5	2	9
k__Bacteria;p__Firmicutes;c__Clostridia;o__Oscillospirales;f__Oscillospiraceae;g__uncultured;s__uncultured bacterium	145	52	5	6	2	13	3	33	3	15	0	21	26	15	9	12	4	4	62	17	9	1	3	4
k__Bacteria;p__Firmicutes;c__Clostridia;o__Lachnospirales;f__Lachnospiraceae;g__Sellimonas;s__uncultured Firmicutes bacterium	5	7	14	9	4	1	5	11	30	9	10	1	17	8	22	5	8	4	2	6	11	5	15	25
k__Bacteria;p__Proteobacteria;c__Gammaproteobacteria;o__Enterobacterales;f__Enterobacteriaceae;g__Escherichia-Shigella;s__Escherichia coli	0	1	1	0	0	1	0	0	1	0	0	0	0	0	1	0	0	0	1	0	0	1	1	0
k__Bacteria;p__Proteobacteria;c__Alphaproteobacteria;o__Rhodobacterales;f__Rhodobacteraceae;g__Paracoccus;s__uncultured bacterium	1	0	0	0	0	0	0	0	0	0	0	0	0	0	0	0	0	0	0	0	0	0	0	0
k__Bacteria;p__Firmicutes;c__Bacilli;o__RF39;f__uncultured rumen bacterium;g__unknown;s__unknown	27	1	23	4	17	7	28	1	2	6	5	10	14	37	1	2	0	8	2	8	0	1	52	1
k__Bacteria;p__Firmicutes;c__Clostridia;o__Clostridia vadinBB60 group;f__uncultured bacterium;g__unknown;s__unknown	162	75	101	5	179	98	22	3	80	104	42	176	120	23	22	106	120	10	103	8	1	7	94	94
k__Bacteria;p__Firmicutes;c__Bacilli;o__Lactobacillales;f__Lactobacillaceae;g__Ligilactobacillus;s__Lactobacillus salivarius	1	0	0	0	0	0	0	0	0	0	0	0	0	0	0	0	0	0	0	0	0	1	0	0
k__Bacteria;p__Firmicutes;c__Clostridia;o__Oscillospirales;f__Ruminococcaceae;g__Incertae Sedis;s__uncultured organism	1	0	0	0	0	0	0	0	0	0	0	0	0	0	0	0	0	0	0	0	0	0	0	0
k__Bacteria;p__Proteobacteria;c__Gammaproteobacteria;o__Enterobacterales;f__Enterobacteriaceae;g__Escherichia-Shigella;s__Escherichia coli	0	0	0	0	0	0	0	0	0	0	0	0	0	0	0	0	0	0	1	0	0	0	0	0
k__Bacteria;p__Firmicutes;c__Clostridia;o__Lachnospirales;f__Lachnospiraceae;g__GCA-900066575;s__uncultured bacterium	0	0	0	0	0	0	0	0	0	0	0	0	0	0	0	0	1	0	0	0	0	0	0	0
k__Bacteria;p__Firmicutes;c__Clostridia;o__Lachnospirales;f__Lachnospiraceae;g__Roseburia;s__uncultured bacterium	0	0	0	0	0	0	0	0	1	0	0	0	0	0	0	0	0	0	0	0	0	0	0	1
k__Bacteria;p__Firmicutes;c__Bacilli;o__Lactobacillales;f__Lactobacillaceae;g__Ligilactobacillus;s__Lactobacillus aviarius	4	2	11	5	9	10	24	13	33	3	170	222	12	9	2	25	7	3	16	5	176	15	2	63
k__Bacteria;p__Firmicutes;c__Clostridia;o__Lachnospirales;f__Lachnospiraceae;g__[Ruminococcus] torques group;s__uncultured organism	0	0	2	0	0	1	1	0	0	0	0	0	0	0	0	0	4	0	0	0	0	0	0	1
k__Bacteria;p__Firmicutes;c__Clostridia;o__Oscillospirales;f__[Eubacterium] coprostanoligenes group;g__uncultured organism;s__unknown	3	3	1	4	1	0	0	0	0	0	1	0	0	1	0	0	1	2	0	0	0	5	0	2
k__Bacteria;p__Bacteroidota;c__Bacteroidia;o__Bacteroidales;f__Bacteroidaceae;g__Bacteroides;s__uncultured bacterium	0	0	3	1	3	3	1	3	1	6	0	4	3	5	5	0	0	2	0	0	1	3	8	2
k__Bacteria;p__Firmicutes;c__Bacilli;o__Lactobacillales;f__Lactobacillaceae;g__Ligilactobacillus;s__Lactobacillus phage Sal3	8	1	2	1	1	0	2	1	3	2	0	1	3	2	0	0	0	1	1	1	4	2	0	3
k__Bacteria;p__Firmicutes;c__Clostridia;o__Lachnospirales;f__Lachnospiraceae;g__Fusicatenibacter;s__uncultured bacterium	57	87	98	115	45	38	63	37	139	36	53	44	17	22	56	84	36	47	23	194	112	126	10	41
k__Bacteria;p__Firmicutes;c__Clostridia;o__Oscillospirales;f__Ruminococcaceae;g__Subdoligranulum;s__uncultured bacterium	1	0	0	0	0	0	0	0	0	0	0	0	0	0	0	0	0	0	0	0	0	1	0	0
k__Bacteria;p__Firmicutes;c__Clostridia;o__Oscillospirales;f__Oscillospiraceae;g__Intestinimonas;s__uncultured Clostridiales bacterium	2	1	0	0	2	0	0	1	0	0	1	1	1	0	0	0	0	0	0	0	0	1	0	0
k__Bacteria;p__Firmicutes;c__Clostridia;o__Oscillospirales;f__Oscillospiraceae;g__uncultured;s__uncultured bacterium	1	0	0	0	1	0	0	0	0	0	0	1	0	1	0	0	1	0	0	0	0	0	2	0
k__Bacteria;p__Bacteroidota;c__Bacteroidia;o__Bacteroidales;f__Bacteroidaceae;g__Bacteroides;s__uncultured organism	0	0	0	0	0	0	0	0	0	1	0	0	1	0	0	0	0	0	0	0	0	0	0	0
k__Bacteria;p__Firmicutes;c__Clostridia;o__Peptostreptococcales-Tissierellales;f__Anaerovoracaceae;g__Family XIII AD3011 group;s__uncultured bacterium	2	2	2	2	1	0	0	3	2	1	10	0	1	0	3	0	2	1	3	2	0	3	1	2
k__Bacteria;p__Firmicutes;c__Bacilli;o__Erysipelotrichales;f__Erysipelotrichaceae;g__Merdibacter;s__Clostridiales bacterium 10-3b	3	3	3	2	1	1	3	2	6	2	2	3	4	1	1	11	0	12	4	3	7	3	16	3
k__Bacteria;p__Firmicutes;c__Clostridia;o__Oscillospirales;f__uncultured;g__uncultured bacterium;s__unknown	4	4	7	3	3	1	5	2	5	1	3	4	6	1	2	2	6	4	7	3	0	1	0	4
k__Bacteria;p__Firmicutes;c__Clostridia;o__Lachnospirales;f__Lachnospiraceae;g__uncultured;s__uncultured bacterium	258	247	190	85	97	21	81	35	261	79	203	40	126	74	54	100	129	101	96	56	52	280	112	209
k__Bacteria;p__Firmicutes;c__Clostridia;o__Clostridia UCG-014;f__uncultured bacterium;g__unknown;s__unknown	0	0	0	0	0	1	0	0	0	0	0	0	0	1	0	0	2	0	1	0	0	0	0	0
k__Bacteria;p__Firmicutes;c__Clostridia;o__Peptostreptococcales-Tissierellales;f__Peptostreptococcaceae;g__Romboutsia;s__uncultured bacterium	0	1	0	0	0	0	0	0	0	1	0	0	1	0	1	0	0	0	0	1	0	0	0	2
k__Bacteria;p__Firmicutes;c__Bacilli;o__Lactobacillales;f__Lactobacillaceae;g__Ligilactobacillus;s__Lactobacillus salivarius	23	2	4	2	2	0	2	1	3	7	2	1	7	3	3	2	2	4	1	2	7	10	1	7
k__Bacteria;p__Firmicutes;c__Clostridia;o__Lachnospirales;f__Lachnospiraceae;g__[Ruminococcus] torques group;s__uncultured bacterium	4	0	1	1	0	2	0	1	1	1	0	0	0	1	2	1	0	3	0	0	0	0	0	1
k__Bacteria;p__Firmicutes;c__Bacilli;o__Erysipelotrichales;f__Erysipelotrichaceae;g__Turicibacter;s__uncultured bacterium	15	40	14	40	3	3	8	14	13	12	13	7	9	6	27	33	11	13	5	25	12	17	17	40
k__Bacteria;p__Firmicutes;c__Clostridia;o__Clostridia UCG-014;f__uncultured bacterium;g__unknown;s__unknown	0	0	0	5	0	0	4	0	1	37	0	0	1	1	0	0	0	1	8	5	0	1	6	0
k__Bacteria;p__Firmicutes;c__Bacilli;o__Erysipelotrichales;f__Erysipelatoclostridiaceae;g__Erysipelatoclostridium;s__bacterium ic1391	15	171	71	116	12	93	47	203	34	76	51	115	48	49	42	52	67	62	49	39	101	110	34	75
k__Bacteria;p__Firmicutes;c__Clostridia;o__Oscillospirales;f__Ruminococcaceae;g__DTU089;s__uncultured organism	0	0	0	0	2	0	0	0	1	0	0	0	1	0	0	0	0	0	0	0	0	0	0	0
k__Bacteria;p__Firmicutes;c__Clostridia;o__Clostridia UCG-014;f__uncultured bacterium;g__unknown;s__unknown	0	0	0	0	0	0	1	0	0	5	0	1	0	0	0	0	0	0	1	0	0	0	0	5
k__Bacteria;p__Firmicutes;c__Bacilli;o__Lactobacillales;f__Lactobacillaceae;g__Limosilactobacillus;s__uncultured bacterium	0	0	0	0	0	0	0	0	0	0	0	1	1	0	0	0	0	0	0	0	0	0	0	0
k__Bacteria;p__Firmicutes;c__Bacilli;o__Lactobacillales;f__Lactobacillaceae;g__Ligilactobacillus;s__uncultured bacterium	1254	46	131	72	50	12	79	48	117	260	55	34	319	132	41	38	45	98	81	13	223	335	48	242
k__Bacteria;p__Firmicutes;c__Clostridia;o__Lachnospirales;f__Lachnospiraceae;g__uncultured;s__uncultured bacterium	1	2	2	1	1	0	0	1	1	1	2	1	2	1	1	0	3	1	0	1	0	3	1	3
k__Bacteria;p__Firmicutes;c__Clostridia;o__Oscillospirales;f__[Eubacterium] coprostanoligenes group;g__uncultured Ruminococcaceae bacterium;s__unknown	2	0	4	0	51	7	3	12	1	11	16	2	2	3	5	5	4	2	26	2	1	0	0	0
k__Bacteria;p__Proteobacteria;c__Gammaproteobacteria;o__Enterobacterales;f__Enterobacteriaceae;g__Escherichia-Shigella;s__Escherichia coli	0	0	0	1	2	0	0	0	0	1	0	0	0	0	1	1	0	0	2	0	2	2	0	1
k__Bacteria;p__Firmicutes;c__Clostridia;o__Oscillospirales;f__Oscillospiraceae;g__UCG-005;s__uncultured bacterium	12	16	0	2	10	6	3	0	0	1	4	10	5	2	1	10	4	1	7	2	0	14	14	2
k__Bacteria;p__Firmicutes;c__Bacilli;o__RF39;f__uncultured bacterium;g__unknown;s__unknown	3	1	0	3	1	0	0	4	0	0	0	0	5	0	0	0	0	0	2	0	0	2	0	0
k__Bacteria;p__Bacteroidota;c__Bacteroidia;o__Bacteroidales;f__Bacteroidaceae;g__Bacteroides;s__Bacteroides vulgatus ATCC 8482	0	0	1	0	0	0	0	0	0	2	0	2	1	0	2	0	0	0	0	1	0	0	1	0
k__Bacteria;p__Firmicutes;c__Clostridia;o__Lachnospirales;f__Lachnospiraceae;g__[Ruminococcus] torques group;s__uncultured bacterium	3	13	17	1	2	2	2	1	8	8	2	8	7	7	2	7	0	2	4	0	0	4	1	2
k__Bacteria;p__Firmicutes;c__Bacilli;o__Lactobacillales;f__Enterococcaceae;g__Enterococcus;s__Enterococcus cecorum	3	3	0	3	0	6	4	0	3	1	0	1	0	2	6	3	1	2	0	0	4	1	1	8
k__Bacteria;p__Proteobacteria;c__Gammaproteobacteria;o__Enterobacterales;f__Enterobacteriaceae;g__Escherichia-Shigella;s__uncultured bacterium	1	1	4	2	3	1	0	0	1	2	2	0	1	0	2	1	0	1	1	1	5	6	1	3
k__Bacteria;p__Firmicutes;c__Bacilli;o__Lactobacillales;f__Lactobacillaceae;g__Weissella;s__Weissella paramesenteroides	2	0	0	0	0	0	0	0	0	0	0	0	0	0	0	0	0	0	0	0	0	0	0	0
k__Bacteria;p__Bacteroidota;c__Bacteroidia;o__Bacteroidales;f__Bacteroidaceae;g__Bacteroides;s__uncultured organism	2	2	3	1	2	5	2	2	1	7	0	6	3	8	4	0	0	3	1	3	0	1	10	4
k__Bacteria;p__Firmicutes;c__Clostridia;o__Lachnospirales;f__Lachnospiraceae;g__Marvinbryantia;s__uncultured bacterium	25	9	8	11	5	1	1	0	11	6	5	7	5	6	3	20	4	8	20	1	8	13	11	23
k__Bacteria;p__Firmicutes;c__Clostridia;o__Oscillospirales;f__[Eubacterium] coprostanoligenes group;g__uncultured bacterium;s__unknown	0	0	0	0	0	0	0	0	0	0	0	0	0	0	0	0	0	0	0	13	0	0	0	0
k__Bacteria;p__Firmicutes;c__Clostridia;o__Monoglobales;f__Monoglobaceae;g__Monoglobus;s__uncultured bacterium	0	0	0	0	0	0	1	0	0	0	1	0	0	0	0	0	3	0	0	0	0	0	0	0
k__Bacteria;p__Firmicutes;c__Clostridia;o__Oscillospirales;f__Ruminococcaceae;g__Faecalibacterium;s__uncultured bacterium	0	0	0	0	0	0	0	0	0	0	0	1	0	0	0	0	0	0	0	0	0	0	0	0
k__Bacteria;p__Firmicutes;c__Clostridia;o__Lachnospirales;f__Lachnospiraceae;g__Anaerostipes;s__uncultured bacterium	22	87	93	30	0	5	53	29	37	5	22	22	10	32	11	23	16	284	2	11	9	6	5	50
k__Bacteria;p__Firmicutes;c__Clostridia;o__Lachnospirales;f__Lachnospiraceae;g__Dorea;s__uncultured bacterium	0	0	0	0	0	0	0	0	0	0	0	0	0	0	0	0	0	0	0	0	0	0	1	0
k__Bacteria;p__Firmicutes;c__Clostridia;o__Lachnospirales;f__Lachnospiraceae;g__uncultured;s__uncultured bacterium	1	1	0	2	0	0	0	1	3	0	0	0	0	0	1	0	3	0	0	0	0	0	0	1
k__Bacteria;p__Firmicutes;c__Clostridia;o__Lachnospirales;f__Lachnospiraceae;g__Anaerostignum;s__uncultured bacterium	12	8	5	8	14	9	3	3	13	9	3	5	3	2	5	2	2	5	4	4	3	6	4	2
k__Bacteria;p__Firmicutes;c__Bacilli;o__Erysipelotrichales;f__Erysipelotrichaceae;g__Turicibacter;s__uncultured bacterium	1	0	0	1	0	0	1	0	0	0	0	0	1	0	0	0	0	0	0	0	0	0	0	1
k__Bacteria;p__Proteobacteria;c__Gammaproteobacteria;o__Enterobacterales;f__Enterobacteriaceae;g__Escherichia-Shigella;s__uncultured organism	1	0	0	1	3	2	1	0	1	1	0	0	0	0	0	1	0	0	1	2	2	2	0	2
k__Bacteria;p__Firmicutes;c__Clostridia;o__Lachnospirales;f__Lachnospiraceae;g__uncultured;s__uncultured bacterium	1	0	0	0	0	0	0	0	0	0	1	0	0	0	0	1	0	0	0	0	0	0	0	0
k__Bacteria;p__Bacteroidota;c__Bacteroidia;o__Bacteroidales;f__Bacteroidaceae;g__Bacteroides;s__uncultured organism	0	0	0	0	1	1	0	0	0	2	0	1	1	1	1	0	0	0	0	0	0	0	1	0
k__Bacteria;p__Firmicutes;c__Clostridia;o__Lachnospirales;f__Lachnospiraceae;g__uncultured;s__uncultured organism	7	12	12	14	9	2	24	14	35	2	8	8	7	10	18	18	4	9	4	4	1	6	7	6
k__Bacteria;p__Cyanobacteria;c__Vampirivibrionia;o__Gastranaerophilales;f__uncultured bacterium;g__unknown;s__unknown	2	0	0	0	12	9	1	0	0	1	0	0	7	0	4	9	1	3	1	0	0	2	6	0
k__Bacteria;p__Bacteroidota;c__Bacteroidia;o__Bacteroidales;f__Bacteroidaceae;g__Bacteroides;s__uncultured bacterium	2	1	3	2	2	3	2	4	1	7	0	3	3	4	6	0	0	2	0	3	0	5	9	2
k__Bacteria;p__Firmicutes;c__Clostridia;o__Oscillospirales;f__[Eubacterium] coprostanoligenes group;g__uncultured bacterium;s__unknown	0	3	0	1	2	0	2	2	2	1	1	1	1	2	1	0	0	1	0	3	0	0	0	0
k__Bacteria;p__Proteobacteria;c__Gammaproteobacteria;o__Enterobacterales;f__Enterobacteriaceae;g__Escherichia-Shigella;s__uncultured bacterium	0	1	0	2	4	2	0	0	0	0	1	0	0	0	3	0	1	0	1	3	4	4	2	1
k__Bacteria;p__Firmicutes;c__Clostridia;o__Lachnospirales;f__Lachnospiraceae;g__Blautia;s__uncultured bacterium	1	0	0	0	0	0	0	0	0	0	0	0	0	0	0	0	0	0	1	0	0	1	0	0
k__Bacteria;p__Firmicutes;c__Clostridia;o__Peptostreptococcales-Tissierellales;f__Peptostreptococcaceae;g__Romboutsia;s__uncultured bacterium	133	54	26	9	1	0	1	33	3	190	4	1	11	8	13	10	3	2	10	4	4	34	0	44
k__Bacteria;p__Firmicutes;c__Bacilli;o__Erysipelotrichales;f__Erysipelotrichaceae;g__Turicibacter;s__uncultured bacterium	1	1	0	1	0	1	2	0	1	2	0	0	1	0	3	2	0	0	0	2	1	1	1	0
k__Bacteria;p__Firmicutes;c__Clostridia;o__Peptococcales;f__Peptococcaceae;g__uncultured;s__uncultured bacterium	7	12	10	7	12	6	12	7	9	4	5	5	11	7	5	2	12	1	13	6	0	1	6	4
k__Bacteria;p__Firmicutes;c__Bacilli;o__Lactobacillales;f__Lactobacillaceae;g__Lactobacillus;s__Lactobacillus helveticus	0	0	2	1	1	0	0	0	1	0	0	1	9	0	0	0	0	0	1	0	1	1	0	0
k__Bacteria;p__Firmicutes;c__Clostridia;o__Oscillospirales;f__Oscillospiraceae;g__uncultured;s__uncultured bacterium	1	1	1	1	1	0	0	0	0	1	0	0	1	1	0	1	0	1	0	1	2	2	4	1
k__Bacteria;p__Firmicutes;c__Clostridia;o__Peptostreptococcales-Tissierellales;f__Anaerovoracaceae;g__[Eubacterium] brachy group;s__uncultured bacterium	1	0	2	0	0	0	0	0	0	0	0	0	0	0	0	0	1	0	1	0	0	0	0	1
k__Bacteria;p__Firmicutes;c__Clostridia;o__Oscillospirales;f__Ruminococcaceae;g__uncultured;s__uncultured bacterium	4	3	6	0	2	1	2	0	0	5	1	1	1	1	1	0	2	2	1	1	0	1	6	1
k__Bacteria;p__Firmicutes;c__Bacilli;o__Lactobacillales;f__Streptococcaceae;g__Streptococcus;s__uncultured bacterium	1	1	6	6	2	1	3	0	4	2	5	2	6	4	2	3	1	0	2	1	10	1	2	3
k__Bacteria;p__Firmicutes;c__Clostridia;o__Oscillospirales;f__Oscillospiraceae;g__UCG-005;s__uncultured bacterium	1	0	0	0	0	0	1	0	0	0	0	1	0	0	0	1	0	1	0	0	1	3	1	0
k__Bacteria;p__Firmicutes;c__Clostridia;o__Lachnospirales;f__Lachnospiraceae;g__Lachnospira;s__uncultured bacterium	1	7	1	0	0	0	3	2	4	1	1	7	0	0	5	2	0	1	0	15	3	1	0	0
k__Bacteria;p__Firmicutes;c__Clostridia;o__Lachnospirales;f__Lachnospiraceae;g__Agathobacter;s__uncultured bacterium	0	0	0	0	0	0	0	0	0	0	0	0	0	2	0	0	0	2	1	0	0	9	6	0
k__Bacteria;p__Firmicutes;c__Clostridia;o__Lachnospirales;f__Lachnospiraceae;g__Anaerostipes;s__Anaerostipes butyraticus	1	0	0	0	0	0	0	0	0	0	0	0	0	0	0	0	0	1	0	0	0	0	0	1
k__Bacteria;p__Firmicutes;c__Clostridia;o__Oscillospirales;f__Ruminococcaceae;g__Faecalibacterium;s__uncultured bacterium	23	150	759	203	19	38	19	622	432	28	802	115	56	320	155	77	61	110	57	307	47	293	2	16
k__Bacteria;p__Firmicutes;c__Clostridia;o__Peptococcales;f__Peptococcaceae;g__uncultured;s__uncultured bacterium	3	10	9	2	8	5	10	8	12	3	12	7	13	10	6	5	10	8	4	9	1	0	0	7
k__Bacteria;p__Bacteroidota;c__Bacteroidia;o__Bacteroidales;f__Marinifilaceae;g__Butyricimonas;s__uncultured organism	10	4	9	4	3	25	10	10	8	7	4	8	9	11	8	9	4	11	10	9	2	7	21	7
k__Bacteria;p__Bacteroidota;c__Bacteroidia;o__Bacteroidales;f__Prevotellaceae;g__Prevotella_9;s__uncultured bacterium	0	0	0	0	0	0	0	0	0	11	0	0	0	0	0	0	0	0	2	0	0	0	0	0
k__Bacteria;p__Firmicutes;c__Clostridia;o__Oscillospirales;f__Ruminococcaceae;g__Faecalibacterium;s__uncultured bacterium	35	34	25	21	9	3	14	14	16	29	16	27	31	26	27	33	31	9	26	21	14	29	4	43
k__Bacteria;p__Firmicutes;c__Clostridia;o__Oscillospirales;f__Oscillospiraceae;g__Colidextribacter;s__uncultured bacterium	20	1	0	0	13	14	1	0	1	16	0	3	4	3	0	11	3	2	0	2	0	2	6	4
k__Bacteria;p__Firmicutes;c__Bacilli;o__Erysipelotrichales;f__Erysipelotrichaceae;g__Turicibacter;s__uncultured bacterium	6	11	4	21	3	4	3	4	6	3	6	4	3	2	11	14	7	4	4	10	7	9	10	10
k__Bacteria;p__Firmicutes;c__Clostridia;o__Oscillospirales;f__[Eubacterium] coprostanoligenes group;g__uncultured bacterium;s__unknown	0	0	0	0	1	0	0	0	0	0	0	0	0	0	0	0	0	0	1	0	0	0	0	0
k__Bacteria;p__Firmicutes;c__Clostridia;o__Clostridia UCG-014;f__uncultured bacterium;g__unknown;s__unknown	3	3	5	3	5	1	6	2	1	3	1	1	5	4	2	3	2	7	1	4	2	5	6	5
k__Bacteria;p__Firmicutes;c__Clostridia;o__Clostridia UCG-014;f__uncultured bacterium;g__unknown;s__unknown	2	2	0	0	1	0	7	3	2	0	1	1	1	2	1	0	2	0	5	0	2	1	1	0
k__Bacteria;p__Firmicutes;c__Clostridia;o__Oscillospirales;f__Hydrogenoanaerobacterium;g__uncultured rumen bacterium;s__unknown	0	1	0	0	1	1	2	1	2	2	0	3	1	0	0	2	2	2	2	1	0	1	2	1
k__Bacteria;p__Firmicutes;c__Clostridia;o__Clostridia UCG-014;f__uncultured bacterium;g__unknown;s__unknown	5	30	7	22	8	14	12	71	2	7	4	21	4	22	7	11	3	5	15	14	11	8	2	11
k__Bacteria;p__Firmicutes;c__Clostridia;o__Oscillospirales;f__Ruminococcaceae;g__uncultured;s__uncultured bacterium	2	8	1	3	2	8	2	1	12	0	1	1	0	0	1	9	2	0	0	6	0	2	0	1
k__Bacteria;p__Firmicutes;c__Clostridia;o__Lachnospirales;f__Lachnospiraceae;g__Sellimonas;s__Lachnoclostridium phocaeense	0	0	1	0	0	1	0	0	1	1	0	1	0	1	1	1	2	2	1	1	0	2	2	0
k__Bacteria;p__Firmicutes;c__Clostridia;o__Clostridia vadinBB60 group;f__uncultured Thermoanaerobacterales bacterium;g__unknown;s__unknown	0	5	1	0	5	1	5	3	10	2	2	2	3	4	3	1	5	6	3	2	0	0	1	2
k__Bacteria;p__Firmicutes;c__Clostridia;o__Oscillospirales;f__Oscillospiraceae;g__UCG-005;s__uncultured bacterium	1	3	2	0	2	1	1	1	0	2	0	2	2	0	0	2	0	2	0	1	0	1	3	2
k__Bacteria;p__Firmicutes;c__Bacilli;o__Lactobacillales;f__Streptococcaceae;g__Streptococcus;s__uncultured bacterium	0	0	1	2	1	0	1	0	1	0	3	1	1	0	1	0	0	0	1	0	3	0	0	0
k__Bacteria;p__Firmicutes;c__Clostridia;o__Clostridia UCG-014;f__uncultured bacterium;g__unknown;s__unknown	0	1	1	2	1	1	2	1	1	1	1	0	2	1	0	1	1	0	1	2	0	3	3	0
k__Bacteria;p__Firmicutes;c__Clostridia;o__Clostridia UCG-014;f__uncultured Ruminococcaceae bacterium;g__unknown;s__unknown	12	0	1	0	0	0	0	1	0	0	0	0	22	0	11	0	23	0	0	0	0	0	0	0
k__Bacteria;p__Firmicutes;c__Clostridia;o__Oscillospirales;f__Ruminococcaceae;g__Subdoligranulum;s__uncultured bacterium	2	1	0	3	0	0	0	0	0	0	0	0	0	0	0	0	0	2	0	0	0	0	0	0
k__Bacteria;p__Firmicutes;c__Clostridia;o__Monoglobales;f__Monoglobaceae;g__Monoglobus;s__uncultured bacterium	1	5	18	3	2	6	9	8	11	3	98	2	3	2	10	5	7	3	10	11	9	1	1	7
k__Bacteria;p__Firmicutes;c__Bacilli;o__Erysipelotrichales;f__Erysipelotrichaceae;g__Turicibacter;s__uncultured bacterium	2	9	2	6	0	1	2	2	4	1	2	2	1	0	6	5	3	1	1	4	0	3	5	2
k__Bacteria;p__Firmicutes;c__Clostridia;o__Oscillospirales;f__Oscillospiraceae;g__UCG-005;s__uncultured bacterium	0	0	0	0	1	0	0	0	0	0	0	0	0	0	0	0	0	0	0	0	0	0	0	0
k__Bacteria;p__Bacteroidota;c__Bacteroidia;o__Bacteroidales;f__Bacteroidaceae;g__Bacteroides;s__uncultured organism	0	0	0	0	0	1	2	0	1	4	0	1	1	1	4	0	0	0	0	1	0	0	1	0
k__Bacteria;p__Firmicutes;c__Clostridia;o__Lachnospirales;f__Lachnospiraceae;g__Blautia;s__uncultured bacterium	0	0	0	1	1	0	0	0	0	0	0	0	0	0	0	0	0	0	1	0	1	1	0	0
k__Bacteria;p__Firmicutes;c__Clostridia;o__Oscillospirales;f__Ruminococcaceae;g__Ruminococcus;s__uncultured bacterium	0	0	0	0	0	0	0	0	0	0	0	0	0	0	0	0	0	0	0	0	0	0	1	0
k__Bacteria;p__Firmicutes;c__Clostridia;o__Oscillospirales;f__Ruminococcaceae;g__Incertae Sedis;s__uncultured organism	4	29	50	14	72	6	14	3	14	21	8	10	45	17	9	6	13	10	15	5	6	4	5	11
k__Bacteria;p__Firmicutes;c__Clostridia;o__Oscillospirales;f__Ruminococcaceae;g__uncultured;s__uncultured bacterium	4	13	3	4	5	4	7	3	8	2	3	15	6	14	4	10	2	1	1	5	5	5	3	4
k__Bacteria;p__Firmicutes;c__Bacilli;o__Lactobacillales;f__Lactobacillaceae;g__Limosilactobacillus;s__uncultured bacterium	0	0	3	0	0	0	0	0	0	0	0	0	6	0	0	0	0	0	0	0	0	0	0	0
k__Bacteria;p__Firmicutes;c__Clostridia;o__Clostridia UCG-014;f__uncultured bacterium;g__unknown;s__unknown	2	0	0	0	0	7	0	1	0	2	2	0	0	2	0	0	1	0	0	0	0	0	0	0
k__Bacteria;p__Firmicutes;c__Clostridia;o__Oscillospirales;f__Ruminococcaceae;g__Subdoligranulum;s__uncultured bacterium	0	0	0	0	0	0	0	0	0	0	0	0	0	0	0	0	0	0	0	0	0	0	1	1
k__Bacteria;p__Firmicutes;c__Clostridia;o__Oscillospirales;f__Oscillospiraceae;g__uncultured;s__uncultured organism	0	1	6	2	2	3	1	3	3	0	3	2	1	2	2	2	0	2	2	0	0	1	0	1
k__Bacteria;p__Firmicutes;c__Clostridia;o__Clostridia UCG-014;f__uncultured bacterium;g__unknown;s__unknown	13	4	0	2	0	0	1	0	8	0	0	1	0	2	6	12	4	0	0	8	0	1	0	3
k__Bacteria;p__Firmicutes;c__Clostridia;o__Clostridia vadinBB60 group;f__uncultured bacterium;g__unknown;s__unknown	22	4	0	0	11	12	1	1	2	4	3	2	4	5	1	1	6	4	2	0	0	2	4	9
k__Bacteria;p__Firmicutes;c__Clostridia;o__Oscillospirales;f__Ruminococcaceae;g__Faecalibacterium;s__uncultured bacterium	23	29	31	20	16	4	19	15	18	31	15	23	21	22	21	32	33	13	31	21	10	26	3	35
k__Bacteria;p__Firmicutes;c__Clostridia;o__Clostridia UCG-014;f__uncultured bacterium;g__unknown;s__unknown	1	4	3	3	0	7	2	1	2	2	0	0	1	4	0	0	0	0	0	0	0	4	0	2
k__Bacteria;p__Firmicutes;c__Clostridia;o__Monoglobales;f__Monoglobaceae;g__Monoglobus;s__uncultured bacterium	22	33	16	29	15	15	23	21	20	30	49	15	9	7	31	28	27	9	27	12	51	36	6	28
k__Bacteria;p__Proteobacteria;c__Gammaproteobacteria;o__Enterobacterales;f__Enterobacteriaceae;g__Escherichia-Shigella;s__uncultured bacterium	0	0	1	1	0	0	0	0	0	0	0	0	0	0	0	0	0	0	3	2	0	0	0	1
k__Bacteria;p__Firmicutes;c__Bacilli;o__Lactobacillales;f__Lactobacillaceae;g__Lactobacillus;s__uncultured Bacillus sp.	2	0	5	0	3	3	0	2	5	2	3	5	10	6	1	0	0	2	2	0	3	6	0	2
k__Bacteria;p__Firmicutes;c__Clostridia;o__Clostridia UCG-014;f__uncultured bacterium;g__unknown;s__unknown	14	57	226	185	12	32	487	147	0	6	0	0	3	6	73	0	0	38	8	3	0	21	1	8
k__Bacteria;p__Firmicutes;c__Clostridia;o__Christensenellales;f__Christensenellaceae;g__Christensenellaceae R-7 group;s__uncultured Firmicutes bacterium	0	0	0	1	1	1	0	0	1	1	2	0	0	0	0	1	1	0	4	1	1	0	1	1
k__Bacteria;p__Firmicutes;c__Bacilli;o__Lactobacillales;f__Streptococcaceae;g__Streptococcus;s__uncultured bacterium	0	2	0	1	2	0	3	0	1	2	1	3	6	1	0	4	0	0	0	2	3	0	3	4
k__Bacteria;p__Firmicutes;c__Clostridia;o__Clostridia UCG-014;f__uncultured bacterium;g__unknown;s__unknown	9	5	3	5	287	0	3	2	2	0	1	38	75	26	3	0	19	4	10	46	0	25	0	3
k__Bacteria;p__Firmicutes;c__Clostridia;o__Lachnospirales;f__Lachnospiraceae;g__[Ruminococcus] torques group;s__uncultured bacterium	105	16	16	21	19	1	31	43	90	22	248	59	28	132	177	16	37	40	17	28	8	37	5	48
k__Bacteria;p__Firmicutes;c__Clostridia;o__Peptostreptococcales-Tissierellales;f__Anaerovoracaceae;g__uncultured;s__uncultured bacterium	0	0	0	0	0	0	0	0	0	0	0	0	1	0	0	0	0	0	0	1	0	0	0	0
k__Bacteria;p__Actinobacteriota;c__Actinobacteria;o__Bifidobacteriales;f__Bifidobacteriaceae;g__Bifidobacterium;s__Bifidobacterium animalis	0	0	0	0	0	0	0	0	0	0	0	0	0	0	0	0	0	0	0	0	0	0	0	1
k__Bacteria;p__Firmicutes;c__Clostridia;o__Clostridia UCG-014;f__uncultured bacterium;g__unknown;s__unknown	9	3	2	15	19	19	1	0	33	12	5	1	4	5	12	6	37	4	13	35	1	10	2	1
k__Bacteria;p__Firmicutes;c__Clostridia;o__Oscillospirales;f__Ruminococcaceae;g__Subdoligranulum;s__uncultured bacterium	36	67	16	4	4	3	26	49	73	9	20	7	59	61	9	83	38	12	88	52	39	110	2	119
k__Bacteria;p__Firmicutes;c__Clostridia;o__Lachnospirales;f__Lachnospiraceae;g__Marvinbryantia;s__uncultured bacterium	0	0	0	0	0	0	0	0	0	0	0	1	0	0	0	0	0	0	0	0	0	0	0	2
k__Bacteria;p__Firmicutes;c__Clostridia;o__Lachnospirales;f__Lachnospiraceae;g__Blautia;s__uncultured bacterium	0	0	0	0	0	0	0	0	0	0	2	1	0	0	0	0	0	2	0	0	0	8	3	0
k__Bacteria;p__Firmicutes;c__Clostridia;o__Oscillospirales;f__Ruminococcaceae;g__Incertae Sedis;s__uncultured bacterium	1	0	2	0	1	0	0	0	1	1	3	1	0	0	0	1	0	2	0	0	1	0	4	0
k__Bacteria;p__Bacteroidota;c__Bacteroidia;o__Bacteroidales;f__Bacteroidaceae;g__Bacteroides;s__uncultured bacterium	1	0	0	0	0	0	0	0	0	1	0	0	0	0	0	0	0	0	0	0	0	0	0	0
k__Bacteria;p__Firmicutes;c__Clostridia;o__Oscillospirales;f__Oscillospiraceae;g__UCG-005;s__uncultured bacterium	1	0	0	0	0	0	0	0	0	0	0	1	0	0	0	0	0	0	0	0	0	2	2	0
k__Bacteria;p__Firmicutes;c__Clostridia;o__Oscillospirales;f__Oscillospiraceae;g__Colidextribacter;s__uncultured bacterium	1	2	1	1	1	0	1	0	0	0	3	1	1	1	2	0	0	0	1	2	2	0	5	2
k__Bacteria;p__Firmicutes;c__Clostridia;o__Lachnospirales;f__Lachnospiraceae;g__Frisingicoccus;s__uncultured bacterium	1	0	1	0	0	0	0	2	3	0	1	2	0	1	0	0	0	0	0	0	2	0	0	0
k__Bacteria;p__Firmicutes;c__Bacilli;o__Lactobacillales;f__Lactobacillaceae;g__Lactobacillus;s__uncultured bacterium	1	0	0	0	0	0	0	0	0	0	0	1	2	0	0	0	0	0	0	0	0	1	0	0
k__Bacteria;p__Firmicutes;c__Clostridia;o__Clostridia UCG-014;f__uncultured rumen bacterium;g__unknown;s__unknown	0	0	0	0	0	0	0	0	0	0	0	0	1	0	0	0	0	1	0	0	0	0	0	0
k__Bacteria;p__Firmicutes;c__Clostridia;o__Oscillospirales;f__Ruminococcaceae;g__Subdoligranulum;s__uncultured bacterium	0	0	0	1	0	0	0	0	0	0	0	0	0	0	0	0	0	0	0	0	0	0	0	1
k__Bacteria;p__Proteobacteria;c__Gammaproteobacteria;o__Enterobacterales;f__Enterobacteriaceae;g__Escherichia-Shigella;s__Escherichia coli O6:H16	0	0	0	0	0	0	0	0	1	0	0	0	0	0	0	0	0	0	0	0	2	0	0	0
k__Bacteria;p__Firmicutes;c__Clostridia;o__Clostridia UCG-014;f__uncultured bacterium;g__unknown;s__unknown	6	16	1	0	6	11	0	1	7	0	0	0	7	4	1	0	2	11	7	1	0	13	6	1
k__Bacteria;p__Bacteroidota;c__Bacteroidia;o__Bacteroidales;f__Bacteroidaceae;g__Bacteroides;s__uncultured bacterium	1	1	3	0	1	5	1	2	1	3	0	1	2	6	1	0	0	3	0	0	0	1	3	2
k__Bacteria;p__Firmicutes;c__Clostridia;o__Lachnospirales;f__Lachnospiraceae;g__[Ruminococcus] torques group;s__uncultured bacterium	1	2	1	2	0	0	0	0	0	0	0	0	0	0	1	0	0	0	0	0	0	0	0	3
k__Bacteria;p__Firmicutes;c__Clostridia;o__Oscillospirales;f__Oscillospiraceae;g__UCG-005;s__uncultured bacterium	1	0	0	0	0	1	0	0	0	0	0	0	0	0	0	1	0	0	1	0	0	1	2	0
k__Bacteria;p__Firmicutes;c__Bacilli;o__Erysipelotrichales;f__Erysipelotrichaceae;g__Turicibacter;s__uncultured bacterium	1	3	2	3	0	1	0	0	1	0	0	1	1	0	4	3	2	0	1	2	1	2	3	4
k__Bacteria;p__Firmicutes;c__Clostridia;o__uncultured;f__uncultured bacterium;g__unknown;s__unknown	1	0	1	0	0	0	0	0	0	0	1	0	0	0	0	1	0	0	0	1	0	0	1	0
k__Bacteria;p__Firmicutes;c__Clostridia;o__Oscillospirales;f__Oscillospiraceae;g__uncultured;s__uncultured organism	44	18	44	58	17	7	22	94	58	16	33	21	14	13	19	15	18	23	34	21	40	35	3	54
k__Bacteria;p__Bacteroidota;c__Bacteroidia;o__Bacteroidales;f__Marinifilaceae;g__Butyricimonas;s__uncultured organism	134	155	132	94	136	585	164	170	121	132	70	133	168	181	159	65	55	171	171	104	26	95	269	196
k__Bacteria;p__Proteobacteria;c__Gammaproteobacteria;o__Enterobacterales;f__Enterobacteriaceae;g__Escherichia-Shigella;s__uncultured bacterium	0	0	0	1	0	0	0	0	0	0	0	0	0	0	0	0	0	0	0	0	2	0	0	1
k__Bacteria;p__Firmicutes;c__Clostridia;o__Peptostreptococcales-Tissierellales;f__Peptostreptococcaceae;g__uncultured;s__uncultured bacterium	0	0	0	0	0	0	1	0	0	0	0	0	1	0	0	0	0	0	0	1	0	0	0	1
k__Bacteria;p__Firmicutes;c__Clostridia;o__Oscillospirales;f__Ruminococcaceae;g__uncultured;s__uncultured bacterium	1	3	3	1	3	0	3	0	2	0	6	7	4	2	2	2	2	8	0	5	1	7	6	4
k__Bacteria;p__Firmicutes;c__Clostridia;o__Lachnospirales;f__Lachnospiraceae;g__[Ruminococcus] torques group;s__uncultured bacterium	0	0	0	0	0	0	0	0	0	0	2	0	0	0	0	0	0	1	0	3	1	0	1	1
k__Bacteria;p__Firmicutes;c__Clostridia;o__Oscillospirales;f__[Eubacterium] coprostanoligenes group;g__uncultured bacterium;s__unknown	1	0	0	0	0	0	0	0	0	0	0	0	0	0	0	0	0	0	0	0	0	0	0	0
k__Bacteria;p__Bacteroidota;c__Bacteroidia;o__Bacteroidales;f__Rikenellaceae;g__Alistipes;s__uncultured bacterium	0	0	0	0	1	1	0	0	0	0	1	0	1	0	0	0	0	0	0	1	0	0	1	1
k__Bacteria;p__Proteobacteria;c__Gammaproteobacteria;o__Enterobacterales;f__Enterobacteriaceae;g__Escherichia-Shigella;s__uncultured bacterium	0	0	0	1	0	0	0	0	0	0	0	0	0	0	0	0	0	0	0	0	0	0	0	0
k__Bacteria;p__Firmicutes;c__Clostridia;o__Lachnospirales;f__Lachnospiraceae;g__Lachnospiraceae FCS020 group;s__uncultured bacterium	4	4	4	2	11	7	4	6	6	0	5	4	5	6	9	5	9	7	3	6	3	6	13	9
k__Bacteria;p__Firmicutes;c__Clostridia;o__Christensenellales;f__Christensenellaceae;g__Christensenellaceae R-7 group;s__metagenome	2	0	0	0	16	3	0	20	3	1	2	0	0	1	0	1	5	1	6	0	0	0	5	63
k__Bacteria;p__Firmicutes;c__Clostridia;o__Lachnospirales;f__Lachnospiraceae;g__[Ruminococcus] torques group;s__uncultured bacterium	0	0	0	1	4	1	0	0	0	4	0	0	2	0	0	0	1	1	0	1	0	0	0	1
k__Bacteria;p__Proteobacteria;c__Gammaproteobacteria;o__Enterobacterales;f__Enterobacteriaceae;g__Escherichia-Shigella;s__Escherichia coli	0	0	0	0	1	0	0	0	0	0	0	0	0	0	0	0	0	0	0	0	1	1	0	1
k__Bacteria;p__Firmicutes;c__Bacilli;o__Lactobacillales;f__Streptococcaceae;g__Streptococcus;s__uncultured bacterium	0	0	1	1	0	0	3	0	1	0	1	1	2	1	0	1	0	0	2	0	1	0	0	2
k__Bacteria;p__Firmicutes;c__Clostridia;o__Lachnospirales;f__Lachnospiraceae;g__Lachnospiraceae UCG-010;s__uncultured bacterium	0	0	0	0	0	1	2	0	0	0	0	0	0	0	0	1	0	2	1	0	0	1	0	0
k__Bacteria;p__Firmicutes;c__Clostridia;o__Oscillospirales;f__Oscillospiraceae;g__uncultured;s__uncultured bacterium	4	1	3	2	17	37	12	5	1	8	1	1	26	39	1	3	21	2	3	3	0	2	107	4
k__Bacteria;p__Firmicutes;c__Clostridia;o__Peptostreptococcales-Tissierellales;f__Peptostreptococcaceae;g__Terrisporobacter;s__uncultured bacterium	1	0	0	0	0	0	0	0	0	0	0	0	0	0	0	0	0	0	0	0	0	0	0	0
k__Bacteria;p__Firmicutes;c__Bacilli;o__Lactobacillales;f__Lactobacillaceae;g__Ligilactobacillus;s__Lactobacillus salivarius	9	1	0	1	0	0	1	0	0	2	0	0	5	0	0	0	1	1	1	0	1	1	0	1
k__Bacteria;p__Firmicutes;c__Clostridia;o__Oscillospirales;f__Ruminococcaceae;g__Faecalibacterium;s__uncultured bacterium	43	37	36	25	10	3	25	12	26	34	18	34	45	35	43	62	42	8	26	39	28	26	4	55
k__Bacteria;p__Firmicutes;c__Bacilli;o__Erysipelotrichales;f__Erysipelatoclostridiaceae;g__Erysipelatoclostridium;s__uncultured bacterium	18	1	0	2	4	0	89	0	22	0	0	0	37	0	71	0	0	0	0	29	113	219	43	104
k__Bacteria;p__Firmicutes;c__Clostridia;o__Oscillospirales;f__Ruminococcaceae;g__Faecalibacterium;s__uncultured bacterium	1	1	4	0	1	1	0	2	6	1	2	0	3	4	1	1	0	1	1	11	1	7	3	0
k__Bacteria;p__Firmicutes;c__Clostridia;o__Clostridia vadinBB60 group;f__uncultured bacterium;g__unknown;s__unknown	173	14	4	16	30	34	19	26	11	10	5	39	17	10	1	41	7	24	111	3	1	17	104	25
k__Bacteria;p__Firmicutes;c__Clostridia;o__Oscillospirales;f__UCG-010;g__uncultured bacterium;s__unknown	1	0	0	0	0	1	0	0	0	0	0	1	0	0	0	0	0	0	0	0	0	0	0	1
k__Bacteria;p__Firmicutes;c__Bacilli;o__RF39;f__uncultured bacterium;g__unknown;s__unknown	0	1	0	0	4	0	0	0	7	0	0	0	2	0	0	0	0	2	0	0	0	0	0	5
k__Bacteria;p__Firmicutes;c__Clostridia;o__Clostridia UCG-014;f__uncultured bacterium;g__unknown;s__unknown	0	0	0	0	0	0	0	0	0	0	0	0	0	0	0	0	0	1	0	1	0	0	0	0
k__Bacteria;p__Firmicutes;c__Bacilli;o__Lactobacillales;f__Streptococcaceae;g__Streptococcus;s__Streptococcus gallolyticus subsp. macedonicus	1	0	0	0	0	0	0	0	0	0	0	0	0	0	0	1	0	0	0	0	0	0	0	1
k__Bacteria;p__Bacteroidota;c__Bacteroidia;o__Bacteroidales;f__Bacteroidaceae;g__Bacteroides;s__uncultured bacterium	2	2	4	2	5	13	3	5	1	12	1	7	7	10	6	1	0	6	2	1	2	4	4	5
k__Bacteria;p__Firmicutes;c__Clostridia;o__Oscillospirales;f__Oscillospiraceae;g__uncultured;s__uncultured bacterium	203	130	67	659	254	86	28	1050	93	221	92	69	154	146	599	41	56	348	26	361	1774	14	466	87
k__Bacteria;p__Firmicutes;c__Clostridia;o__Lachnospirales;f__Lachnospiraceae;g__Blautia;s__uncultured bacterium	0	0	0	0	0	0	0	0	0	0	0	1	0	0	0	0	0	0	0	0	1	3	5	1
k__Bacteria;p__Firmicutes;c__Clostridia;o__Lachnospirales;f__Lachnospiraceae;g__[Ruminococcus] gauvreauii group;s__uncultured bacterium	4	13	3	1	3	5	4	7	2	5	9	1	7	4	4	8	3	14	5	9	3	2	2	3
k__Bacteria;p__Firmicutes;c__Clostridia;o__Lachnospirales;f__Lachnospiraceae;g__uncultured;s__uncultured bacterium	91	162	321	245	117	214	166	255	179	159	234	235	137	147	83	179	97	184	170	93	77	101	185	120
k__Bacteria;p__Firmicutes;c__Clostridia;o__Oscillospirales;f__Ruminococcaceae;g__uncultured;s__uncultured bacterium	6	7	24	4	4	10	3	4	9	4	12	4	2	9	2	1	6	2	13	3	1	4	4	11
k__Bacteria;p__Firmicutes;c__Clostridia;o__Lachnospirales;f__Lachnospiraceae;g__Sellimonas;s__Lachnoclostridium phocaeense	89	39	52	87	57	134	37	25	78	65	79	120	65	43	69	92	45	193	63	87	60	95	59	69
k__Bacteria;p__Firmicutes;c__Clostridia;o__Lachnospirales;f__Lachnospiraceae;g__[Ruminococcus] torques group;s__uncultured organism	0	1	0	0	0	0	0	0	0	0	0	1	0	1	0	0	0	0	0	0	0	0	0	0
k__Bacteria;p__Firmicutes;c__Clostridia;o__Lachnospirales;f__Lachnospiraceae;g__Lachnospiraceae NK4A136 group;s__uncultured bacterium	1	0	0	0	0	0	1	0	0	0	0	0	0	0	0	1	0	0	1	1	1	0	1	0
k__Bacteria;p__Firmicutes;c__Clostridia;o__Lachnospirales;f__Lachnospiraceae;g__Lachnospiraceae UCG-010;s__metagenome	6	3	0	6	7	18	6	2	2	8	1	13	7	6	8	5	7	16	3	3	0	1	33	1
k__Bacteria;p__Firmicutes;c__Bacilli;o__Erysipelotrichales;f__Erysipelatoclostridiaceae;g__Erysipelatoclostridium;s__Clostridiales bacterium CHKCI006	33	30	21	12	55	12	11	21	60	22	40	22	10	11	8	24	5	2	44	19	65	20	51	41
k__Bacteria;p__Firmicutes;c__Clostridia;o__Oscillospirales;f__Oscillospiraceae;g__Oscillibacter;s__uncultured bacterium	1	0	0	0	0	2	0	0	0	0	0	0	0	1	0	0	0	0	0	1	0	1	0	0
k__Bacteria;p__Firmicutes;c__Clostridia;o__Monoglobales;f__Monoglobaceae;g__Monoglobus;s__uncultured bacterium	0	0	0	0	0	0	0	0	0	0	0	0	0	0	0	0	0	1	0	0	0	0	0	0
k__Bacteria;p__Firmicutes;c__Clostridia;o__Oscillospirales;f__Oscillospiraceae;g__UCG-005;s__uncultured bacterium	2	5	1	0	1	0	0	0	0	0	0	0	1	0	1	2	2	2	0	0	0	1	1	2
k__Bacteria;p__Firmicutes;c__Clostridia;o__Oscillospirales;f__Oscillospiraceae;g__Oscillibacter;s__uncultured bacterium	5	10	16	16	13	20	23	3	2	4	4	2	14	5	0	19	6	12	22	3	0	10	0	4
k__Bacteria;p__Proteobacteria;c__Gammaproteobacteria;o__Burkholderiales;f__Sutterellaceae;g__Parasutterella;s__uncultured bacterium	1	0	0	1	23	195	3	0	0	213	10	15	215	1	3	1	6	649	6	75	173	57	70	13
k__Bacteria;p__Firmicutes;c__Clostridia;o__Clostridia UCG-014;f__uncultured bacterium;g__unknown;s__unknown	0	0	0	0	1	0	0	0	0	0	0	1	0	0	0	0	0	1	1	0	0	0	0	0
k__Bacteria;p__Firmicutes;c__Clostridia;o__Clostridia vadinBB60 group;f__uncultured bacterium;g__unknown;s__unknown	12	0	0	0	1	1	0	0	0	0	0	0	28	0	0	2	0	0	0	0	0	0	0	0
k__Bacteria;p__Firmicutes;c__Clostridia;o__Oscillospirales;f__UCG-011;g__uncultured bacterium;s__unknown	153	40	94	19	86	146	15	79	123	85	280	17	35	61	10	10	85	26	122	7	3	12	124	48
k__Bacteria;p__Firmicutes;c__Clostridia;o__Lachnospirales;f__Lachnospiraceae;g__uncultured;s__uncultured bacterium	2	0	3	2	3	4	1	3	0	0	2	3	1	2	0	2	1	3	4	1	1	0	2	2
k__Bacteria;p__Firmicutes;c__Clostridia;o__Clostridia vadinBB60 group;f__uncultured bacterium;g__unknown;s__unknown	5	6	5	2	4	22	11	1	4	5	4	31	7	7	2	1	3	9	6	0	0	1	3	1
k__Bacteria;p__Proteobacteria;c__Gammaproteobacteria;o__Enterobacterales;f__Enterobacteriaceae;g__Citrobacter;s__Citrobacter freundii	0	0	0	0	0	0	0	0	0	1	0	0	0	0	0	0	0	0	0	0	0	0	0	0
k__Bacteria;p__Firmicutes;c__Clostridia;o__Oscillospirales;f__Ruminococcaceae;g__Faecalibacterium;s__uncultured bacterium	5	9	8	5	2	0	7	4	5	5	2	9	3	2	5	6	6	4	5	8	3	6	0	4
k__Bacteria;p__Bacteroidota;c__Bacteroidia;o__Bacteroidales;f__Bacteroidaceae;g__Bacteroides;s__uncultured bacterium	0	0	1	0	0	0	0	0	0	1	0	0	0	0	1	0	0	0	0	1	0	1	0	0
k__Bacteria;p__Proteobacteria;c__Gammaproteobacteria;o__Enterobacterales;f__Enterobacteriaceae;g__Escherichia-Shigella;s__uncultured bacterium	0	1	1	2	4	1	0	0	1	1	0	0	0	0	2	0	0	0	2	2	4	4	2	4
k__Bacteria;p__Firmicutes;c__Clostridia;o__Oscillospirales;f__Ruminococcaceae;g__Ruminococcus;s__uncultured bacterium	0	1	0	1	3	1	1	2	0	1	0	1	1	1	1	0	1	5	2	1	4	1	0	1
k__Bacteria;p__Firmicutes;c__Clostridia;o__Oscillospirales;f__Oscillospiraceae;g__Oscillibacter;s__uncultured bacterium	21	2	83	12	7	13	20	10	2	17	47	24	21	46	2	18	9	13	26	13	3	10	6	27
k__Bacteria;p__Firmicutes;c__Clostridia;o__Lachnospirales;f__Lachnospiraceae;g__[Ruminococcus] gauvreauii group;s__uncultured bacterium	1	0	0	1	0	0	0	1	0	1	0	1	0	0	0	0	1	0	0	1	1	1	0	1
k__Bacteria;p__Firmicutes;c__Clostridia;o__Christensenellales;f__Christensenellaceae;g__Christensenellaceae R-7 group;s__uncultured bacterium	79	157	6	8	80	3	149	93	50	74	25	8	29	14	65	40	101	55	3	15	0	37	16	19
k__Bacteria;p__Firmicutes;c__Clostridia;o__Oscillospirales;f__Ruminococcaceae;g__Anaerofilum;s__uncultured bacterium	6	7	4	4	12	10	7	7	11	6	7	15	9	3	10	23	11	9	2	14	4	8	28	7
k__Bacteria;p__Firmicutes;c__Clostridia;o__Oscillospirales;f__Oscillospiraceae;g__uncultured;s__uncultured bacterium	16	4	6	0	0	1	4	0	7	5	17	1	5	0	14	1	0	0	2	5	7	1	0	8
k__Bacteria;p__Firmicutes;c__Clostridia;o__Oscillospirales;f__Ruminococcaceae;g__Faecalibacterium;s__uncultured bacterium	0	0	0	0	0	0	0	0	0	0	0	1	0	0	0	1	0	0	0	0	0	0	0	0
k__Bacteria;p__Firmicutes;c__Clostridia;o__Oscillospirales;f__Oscillospiraceae;g__Oscillibacter;s__uncultured bacterium	6	6	13	5	9	9	7	4	8	7	20	11	4	7	7	12	7	18	6	11	3	4	7	8
k__Bacteria;p__Firmicutes;c__Clostridia;o__Clostridia UCG-014;f__gut metagenome;g__unknown;s__unknown	1	0	0	0	0	1	0	0	0	0	0	0	0	0	0	0	0	2	0	0	0	1	0	0
k__Bacteria;p__Firmicutes;c__Clostridia;o__Oscillospirales;f__Oscillospiraceae;g__Oscillibacter;s__uncultured bacterium	0	0	0	0	2	0	0	0	0	0	0	0	1	0	0	0	0	0	0	0	0	0	0	0
k__Bacteria;p__Firmicutes;c__Clostridia;o__Oscillospirales;f__Ruminococcaceae;g__Negativibacillus;s__uncultured organism	2	0	0	1	0	0	0	0	0	1	0	0	0	2	0	0	0	0	1	0	0	0	0	0
k__Bacteria;p__Firmicutes;c__Clostridia;o__Lachnospirales;f__Lachnospiraceae;g__Agathobacter;s__uncultured bacterium	0	1	5	2	1	1	0	0	0	16	0	0	3	3	0	0	16	11	28	1	1	5	2	8
k__Bacteria;p__Firmicutes;c__Clostridia;o__Oscillospirales;f__Ruminococcaceae;g__Faecalibacterium;s__uncultured bacterium	56	53	55	46	15	3	30	19	36	51	22	46	55	40	49	67	65	12	44	36	36	47	11	80
k__Bacteria;p__Firmicutes;c__Bacilli;o__Lactobacillales;f__Lactobacillaceae;g__Lactobacillus;s__uncultured bacterium	1	0	4	0	2	0	0	3	4	0	0	5	8	4	0	0	0	0	2	0	2	2	1	1
k__Bacteria;p__Firmicutes;c__Clostridia;o__Lachnospirales;f__Lachnospiraceae;g__Roseburia;s__uncultured bacterium	4	4	4	1	2	3	6	2	5	5	7	1	4	2	2	8	2	3	1	10	14	13	9	4
k__Bacteria;p__Proteobacteria;c__Gammaproteobacteria;o__Enterobacterales;f__Enterobacteriaceae;g__Escherichia-Shigella;s__uncultured bacterium	0	0	0	0	0	0	0	0	0	0	0	0	0	0	0	0	0	0	0	0	1	1	0	0
k__Bacteria;p__Firmicutes;c__Clostridia;o__Oscillospirales;f__Ruminococcaceae;g__Ruminococcus;s__uncultured bacterium	0	0	0	0	0	0	0	0	0	0	0	0	0	0	0	0	0	0	1	0	0	0	0	0
k__Bacteria;p__Proteobacteria;c__Gammaproteobacteria;o__Enterobacterales;f__Enterobacteriaceae;g__Escherichia-Shigella;s__Escherichia coli	1	2	3	2	4	0	0	0	2	1	0	0	0	0	2	1	3	1	4	3	6	4	0	4
k__Bacteria;p__Firmicutes;c__Clostridia;o__Lachnospirales;f__Lachnospiraceae;g__Blautia;s__uncultured bacterium	0	0	0	0	0	0	0	0	0	0	0	0	0	0	0	0	0	1	0	0	0	2	1	0
k__Bacteria;p__Firmicutes;c__Clostridia;o__Clostridia UCG-014;f__uncultured rumen bacterium;g__unknown;s__unknown	1	0	0	0	0	0	0	0	0	0	0	0	0	0	0	1	0	0	0	0	0	0	0	0
k__Bacteria;p__Firmicutes;c__Clostridia;o__Oscillospirales;f__uncultured;g__uncultured rumen bacterium;s__unknown	0	0	0	0	0	0	0	0	2	0	0	0	1	0	0	0	2	0	0	0	0	1	0	0
k__Bacteria;p__Firmicutes;c__Bacilli;o__Lactobacillales;f__Streptococcaceae;g__Streptococcus;s__Streptococcus gallolyticus subsp. macedonicus	1	0	2	2	1	2	4	0	1	1	2	3	2	1	1	0	0	1	4	1	3	0	1	3
k__Bacteria;p__Bacteroidota;c__Bacteroidia;o__Bacteroidales;f__Marinifilaceae;g__Butyricimonas;s__uncultured bacterium	3	3	2	2	3	10	4	3	0	1	2	2	3	3	3	0	2	5	4	1	1	2	3	4
k__Bacteria;p__Firmicutes;c__Bacilli;o__Lactobacillales;f__Streptococcaceae;g__Streptococcus;s__Streptococcus pasteuri	0	1	2	2	1	0	1	0	2	2	3	2	2	0	3	1	0	0	2	0	3	0	0	2
k__Bacteria;p__Firmicutes;c__Clostridia;o__Oscillospirales;f__Ruminococcaceae;g__uncultured;s__uncultured bacterium	0	1	0	0	0	0	1	0	0	0	0	0	0	0	0	0	0	2	0	1	0	0	0	0
k__Bacteria;p__Proteobacteria;c__Gammaproteobacteria;o__Enterobacterales;f__Enterobacteriaceae;g__Escherichia-Shigella;s__bacterium 14W114	1	2	3	1	5	2	0	0	3	3	3	0	1	0	4	1	0	0	1	3	12	6	4	7
k__Bacteria;p__Firmicutes;c__Clostridia;o__Oscillospirales;f__Butyricicoccaceae;g__Butyricicoccus;s__Agathobaculum desmolans	2	0	2	0	1	0	2	2	0	2	0	1	0	0	1	2	0	1	4	2	0	1	1	1
k__Bacteria;p__Firmicutes;c__Clostridia;o__Lachnospirales;f__Lachnospiraceae;g__uncultured;s__uncultured bacterium	12	3	5	4	3	9	10	4	3	2	3	4	3	7	2	11	9	4	5	10	11	10	13	4
k__Bacteria;p__Firmicutes;c__Clostridia;o__Clostridia vadinBB60 group;f__uncultured bacterium;g__unknown;s__unknown	24	65	58	10	181	20	23	2	29	24	106	26	35	35	22	53	81	85	366	14	2	12	17	93
k__Bacteria;p__Firmicutes;c__Clostridia;o__Lachnospirales;f__Lachnospiraceae;g__Lachnospiraceae NC2004 group;s__uncultured bacterium	0	1	1	0	0	0	1	2	1	1	0	0	0	0	0	2	0	1	0	0	0	4	0	1
k__Bacteria;p__Firmicutes;c__Clostridia;o__Oscillospirales;f__Butyricicoccaceae;g__Butyricicoccus;s__uncultured bacterium	14	124	30	16	97	77	2	6	15	120	3	26	329	104	123	71	23	16	48	9	51	98	187	81
k__Bacteria;p__Firmicutes;c__Clostridia;o__Lachnospirales;f__Lachnospiraceae;g__[Eubacterium] oxidoreducens group;s__uncultured bacterium	5	1	1	1	1	3	3	3	0	2	2	3	2	3	2	4	0	7	0	5	5	2	7	5
k__Bacteria;p__Bacteroidota;c__Bacteroidia;o__Bacteroidales;f__Bacteroidaceae;g__Bacteroides;s__uncultured bacterium	8	10	13	2	22	30	15	10	4	23	2	5	26	27	16	3	7	36	5	7	6	11	48	26
k__Bacteria;p__Firmicutes;c__Clostridia;o__Oscillospirales;f__Ruminococcaceae;g__Faecalibacterium;s__uncultured bacterium	2	2	5	2	3	1	7	2	3	3	3	7	3	1	4	7	6	4	3	4	1	1	0	2
k__Bacteria;p__Proteobacteria;c__Gammaproteobacteria;o__Enterobacterales;f__Enterobacteriaceae;g__Citrobacter;s__Citrobacter sp. 86	1	0	0	0	0	0	0	0	0	0	0	0	0	0	0	0	2	0	0	0	0	0	0	0
k__Bacteria;p__Firmicutes;c__Clostridia;o__Lachnospirales;f__Lachnospiraceae;g__[Eubacterium] ventriosum group;s__uncultured bacterium	2	24	14	15	20	34	12	10	2	28	3	24	11	17	11	30	34	58	0	16	0	4	18	21
k__Bacteria;p__Firmicutes;c__Clostridia;o__Oscillospirales;f__Ruminococcaceae;g__Faecalibacterium;s__uncultured bacterium	10	34	48	10	61	14	63	35	41	39	27	23	15	7	27	48	26	29	64	18	7	43	8	12
k__Bacteria;p__Firmicutes;c__Clostridia;o__Oscillospirales;f__UCG-010;g__uncultured bacterium;s__unknown	6	6	13	7	7	2	4	9	15	1	24	1	4	3	2	0	2	2	5	4	0	2	1	2
k__Bacteria;p__Firmicutes;c__Clostridia;o__Lachnospirales;f__Lachnospiraceae;g__Lachnospiraceae NC2004 group;s__uncultured bacterium	1	1	2	1	0	0	3	0	1	3	0	0	1	0	2	3	4	2	0	3	4	5	1	8
k__Bacteria;p__Firmicutes;c__Clostridia;o__Oscillospirales;f__Ruminococcaceae;g__Negativibacillus;s__uncultured bacterium	0	0	0	0	0	0	0	0	0	0	0	0	0	0	0	0	1	0	0	0	0	0	0	0
k__Bacteria;p__Bacteroidota;c__Bacteroidia;o__Bacteroidales;f__Bacteroidaceae;g__Bacteroides;s__Bacteroides sp. S65	2	53	2	64	677	4	167	3	11	241	113	0	1082	4	2	14	279	487	399	55	107	99	574	193
k__Bacteria;p__Firmicutes;c__Bacilli;o__Lactobacillales;f__Lactobacillaceae;g__Weissella;s__Weissella paramesenteroides	0	0	0	0	0	0	0	0	0	0	0	0	0	0	0	0	0	0	1	0	0	0	0	0
k__Bacteria;p__Firmicutes;c__Bacilli;o__Bacillales;f__Bacillaceae;g__Bacillus;s__uncultured bacterium	0	1	0	1	0	1	0	1	0	0	0	1	1	1	1	0	0	0	0	0	0	0	1	0
k__Bacteria;p__Firmicutes;c__Clostridia;o__Clostridia vadinBB60 group;f__uncultured bacterium;g__unknown;s__unknown	4	13	14	6	9	8	18	9	10	10	10	12	10	11	6	37	13	29	5	3	1	10	5	9
k__Bacteria;p__Firmicutes;c__Clostridia;o__Oscillospirales;f__Ruminococcaceae;g__Subdoligranulum;s__uncultured bacterium	0	4	2	47	83	2	1	1	1	13	1	0	2	0	8	1	2	20	0	0	0	15	2	24
k__Bacteria;p__Proteobacteria;c__Gammaproteobacteria;o__Enterobacterales;f__Enterobacteriaceae;g__Escherichia-Shigella;s__uncultured bacterium	0	0	0	0	1	1	0	0	0	0	0	0	0	0	1	0	0	0	0	1	0	0	0	0
k__Bacteria;p__Firmicutes;c__Bacilli;o__Bacillales;f__Planococcaceae;g__Solibacillus;s__uncultured bacterium	0	1	0	0	0	0	0	0	0	0	0	0	0	0	0	0	0	2	0	0	0	0	0	0
k__Bacteria;p__Firmicutes;c__Clostridia;o__Clostridia UCG-014;f__uncultured bacterium;g__unknown;s__unknown	0	2	1	0	1	1	1	1	0	0	0	1	2	1	5	3	5	4	0	1	0	1	0	3
k__Bacteria;p__Firmicutes;c__Clostridia;o__Monoglobales;f__Monoglobaceae;g__Monoglobus;s__uncultured bacterium	0	0	0	0	0	0	0	0	0	0	0	0	0	0	0	0	0	1	0	0	0	0	2	0
k__Bacteria;p__Firmicutes;c__Clostridia;o__Oscillospirales;f__Ruminococcaceae;g__uncultured;s__uncultured bacterium	0	0	0	0	0	0	0	0	0	0	1	1	0	1	0	0	0	0	0	0	0	0	3	0
k__Bacteria;p__Firmicutes;c__Clostridia;o__Lachnospirales;f__Lachnospiraceae;g__Lachnospiraceae UCG-008;s__uncultured bacterium	1	3	0	2	3	2	5	1	2	3	3	2	0	3	3	0	2	11	1	1	8	5	22	3
k__Bacteria;p__Firmicutes;c__Clostridia;o__Oscillospirales;f__Oscillospiraceae;g__uncultured;s__Intestinimonas massiliensis	5	1	1	1	1	17	0	0	0	14	2	1	1	2	0	2	2	1	0	0	0	1	0	3
k__Bacteria;p__Firmicutes;c__Clostridia;o__Lachnospirales;f__Lachnospiraceae;g__uncultured;s__uncultured bacterium	66	141	183	371	96	144	164	154	227	115	343	250	47	87	194	107	210	294	82	118	23	116	49	42
k__Bacteria;p__Firmicutes;c__Clostridia;o__Lachnospirales;f__Lachnospiraceae;g__Sellimonas;s__uncultured Firmicutes bacterium	16	3	3	5	11	3	1	2	1	5	0	1	2	1	1	7	0	2	5	0	6	5	14	3
k__Bacteria;p__Bacteroidota;c__Bacteroidia;o__Bacteroidales;f__Bacteroidaceae;g__Bacteroides;s__uncultured bacterium	1	1	3	2	2	4	2	1	1	5	0	5	3	7	6	0	0	3	2	1	1	2	5	4
k__Bacteria;p__Firmicutes;c__Clostridia;o__Oscillospirales;f__Oscillospiraceae;g__Oscillibacter;s__uncultured bacterium	20	17	41	15	34	43	25	45	39	29	58	53	29	32	17	27	15	32	31	40	6	15	13	24
k__Bacteria;p__Firmicutes;c__Clostridia;o__Oscillospirales;f__Ruminococcaceae;g__Subdoligranulum;s__uncultured bacterium	0	0	0	1	0	0	0	0	0	0	0	0	0	0	0	0	0	0	0	0	0	0	0	0
k__Bacteria;p__Firmicutes;c__Clostridia;o__Oscillospirales;f__Ruminococcaceae;g__Faecalibacterium;s__uncultured bacterium	4	8	8	6	3	4	14	2	8	10	2	5	3	4	7	4	6	4	7	5	3	8	2	6
k__Bacteria;p__Proteobacteria;c__Gammaproteobacteria;o__Enterobacterales;f__Enterobacteriaceae;g__Escherichia-Shigella;s__Shigella boydii ATCC 9905	1	2	1	1	1	1	0	0	1	1	1	0	1	0	2	1	0	0	1	3	6	3	1	2
k__Bacteria;p__Proteobacteria;c__Gammaproteobacteria;o__Enterobacterales;f__Enterobacteriaceae;g__Escherichia-Shigella;s__Escherichia coli	1	2	1	3	4	4	0	0	2	4	1	0	0	1	7	1	0	0	4	4	7	6	2	6
k__Bacteria;p__Bacteroidota;c__Bacteroidia;o__Bacteroidales;f__Bacteroidaceae;g__Bacteroides;s__Bacteroides vulgatus	21	12	25	14	19	35	20	28	10	45	0	32	29	48	38	2	2	38	4	19	7	25	70	36
k__Bacteria;p__Firmicutes;c__Clostridia;o__Clostridia UCG-014;f__uncultured bacterium;g__unknown;s__unknown	1	3	1	0	2	0	7	2	2	0	0	1	1	9	0	0	2	4	0	1	1	1	1	1
k__Bacteria;p__Firmicutes;c__Clostridia;o__Oscillospirales;f__Oscillospiraceae;g__V9D2013 group;s__uncultured bacterium	3	1	0	1	3	3	1	1	2	2	0	4	5	1	0	1	1	5	7	4	1	0	1	5
k__Bacteria;p__Firmicutes;c__Clostridia;o__Lachnospirales;f__Lachnospiraceae;g__Lachnospiraceae NK4A136 group;s__uncultured bacterium	1	4	0	1	1	1	0	0	1	2	1	1	5	3	2	4	1	4	2	4	0	0	19	4
k__Bacteria;p__Firmicutes;c__Clostridia;o__Clostridia vadinBB60 group;f__uncultured bacterium;g__unknown;s__unknown	36	5	3	1	83	4	2	0	1	1	2	27	22	1	1	16	2	16	3	3	0	3	6	13
k__Bacteria;p__Firmicutes;c__Clostridia;o__Oscillospirales;f__Ruminococcaceae;g__Ruminococcus;s__uncultured bacterium	2	4	6	3	2	0	2	0	2	3	2	0	6	0	4	3	2	1	1	9	10	5	9	8
k__Bacteria;p__Firmicutes;c__Clostridia;o__Oscillospirales;f__Ruminococcaceae;g__Incertae Sedis;s__uncultured bacterium	1	0	0	0	1	0	1	0	1	1	1	1	1	1	0	3	0	4	0	1	1	1	4	1
k__Bacteria;p__Firmicutes;c__Clostridia;o__Oscillospirales;f__Oscillospiraceae;g__Oscillospira;s__uncultured bacterium	79	5	6	16	22	48	12	12	1	47	4	38	29	21	16	25	22	10	15	5	0	2	15	27
k__Bacteria;p__Firmicutes;c__Clostridia;o__Lachnospirales;f__Lachnospiraceae;g__uncultured;s__uncultured bacterium	1	1	2	2	3	5	3	1	1	3	2	1	2	2	1	3	2	3	1	2	8	2	14	3
k__Bacteria;p__Firmicutes;c__Bacilli;o__Lactobacillales;f__Enterococcaceae;g__Enterococcus;s__Enterococcus cecorum	1	1	0	0	0	1	2	0	0	0	0	1	0	0	2	1	0	1	0	0	1	0	1	1
k__Bacteria;p__Firmicutes;c__Clostridia;o__Lachnospirales;f__Lachnospiraceae;g__[Ruminococcus] torques group;s__uncultured bacterium	0	1	0	0	0	0	0	1	0	1	0	0	0	0	0	0	1	0	0	0	1	0	1	0
k__Bacteria;p__Firmicutes;c__Clostridia;o__Lachnospirales;f__Lachnospiraceae;g__Lachnospiraceae UCG-008;s__uncultured bacterium	1	15	0	1	0	0	5	2	5	1	7	11	0	1	6	4	3	5	0	29	7	2	0	0
k__Bacteria;p__Bacteroidota;c__Bacteroidia;o__Bacteroidales;f__Prevotellaceae;g__Prevotella_9;s__uncultured bacterium	1	0	0	0	0	0	0	0	0	54	0	2	1	0	0	0	1	0	3	0	0	0	0	0
k__Bacteria;p__Firmicutes;c__Clostridia;o__Lachnospirales;f__Lachnospiraceae;g__Lachnoclostridium;s__uncultured bacterium	9	9	12	1	3	2	6	3	12	3	5	5	11	5	8	11	3	1	18	7	4	9	10	2
k__Bacteria;p__Firmicutes;c__Clostridia;o__Monoglobales;f__Monoglobaceae;g__Monoglobus;s__uncultured bacterium	0	0	0	0	0	0	0	0	0	0	0	0	0	0	0	0	0	0	0	0	0	1	0	0
k__Bacteria;p__Firmicutes;c__Clostridia;o__Christensenellales;f__Christensenellaceae;g__uncultured;s__uncultured bacterium	0	1	0	0	1	2	1	1	1	0	1	2	2	1	1	1	1	1	3	1	0	0	1	1
k__Bacteria;p__Proteobacteria;c__Gammaproteobacteria;o__Enterobacterales;f__Enterobacteriaceae;g__Escherichia-Shigella;s__uncultured bacterium	0	0	0	0	0	0	0	0	0	0	0	0	0	0	0	1	0	0	1	0	1	1	0	1
k__Bacteria;p__Firmicutes;c__Clostridia;o__Oscillospirales;f__Ruminococcaceae;g__Faecalibacterium;s__uncultured bacterium	4	4	5	2	2	0	4	3	5	8	1	1	3	3	1	4	7	2	3	9	2	6	3	9
k__Bacteria;p__Firmicutes;c__Clostridia;o__Monoglobales;f__Monoglobaceae;g__Monoglobus;s__uncultured bacterium	0	0	1	0	2	0	1	0	2	1	2	0	0	0	0	2	1	0	1	1	0	1	0	1
k__Bacteria;p__Firmicutes;c__Clostridia;o__Clostridia UCG-014;f__gut metagenome;g__unknown;s__unknown	2	3	5	1	2	0	2	2	2	0	4	2	2	2	6	1	4	7	0	0	0	2	0	1
k__Bacteria;p__Bacteroidota;c__Bacteroidia;o__Bacteroidales;f__Bacteroidaceae;g__Bacteroides;s__uncultured bacterium	4	3	6	5	7	6	4	4	2	15	0	11	7	11	9	1	0	10	0	4	1	6	12	7
k__Bacteria;p__Firmicutes;c__Clostridia;o__Lachnospirales;f__Lachnospiraceae;g__Agathobacter;s__uncultured bacterium	0	0	0	0	0	0	0	0	0	0	0	0	0	3	0	0	0	0	0	0	0	0	0	1
k__Bacteria;p__Firmicutes;c__Clostridia;o__Clostridia UCG-014;f__uncultured bacterium;g__unknown;s__unknown	2	3	7	10	1	1	5	1	4	2	2	0	1	4	0	2	0	4	1	1	0	1	1	1
k__Bacteria;p__Firmicutes;c__Clostridia;o__Oscillospirales;f__Ruminococcaceae;g__Negativibacillus;s__uncultured bacterium	0	0	0	1	0	0	0	1	0	1	0	1	0	0	2	1	0	0	0	1	0	1	0	0
k__Bacteria;p__Firmicutes;c__Clostridia;o__Clostridia UCG-014;f__uncultured bacterium;g__unknown;s__unknown	0	1	0	0	0	0	0	0	0	0	0	0	1	1	0	0	0	0	0	0	0	0	0	0
k__Bacteria;p__Firmicutes;c__Clostridia;o__Christensenellales;f__Christensenellaceae;g__Christensenellaceae R-7 group;s__uncultured Clostridiales bacterium	6	4	5	6	10	9	5	0	3	4	8	1	8	3	1	3	6	3	16	4	0	6	6	5
k__Bacteria;p__Bacteroidota;c__Bacteroidia;o__Bacteroidales;f__Bacteroidaceae;g__Bacteroides;s__uncultured bacterium	1	0	1	1	0	2	0	1	0	4	0	1	1	4	3	0	0	1	0	1	0	0	4	1
k__Bacteria;p__Firmicutes;c__Bacilli;o__RF39;f__uncultured bacterium;g__unknown;s__unknown	1	9	1	0	9	0	1	2	2	0	0	0	2	0	0	0	0	4	1	0	0	0	1	1
k__Bacteria;p__Firmicutes;c__Clostridia;o__Oscillospirales;f__Oscillospiraceae;g__Colidextribacter;s__uncultured bacterium	1	2	0	0	1	0	1	0	0	1	0	3	0	1	0	2	0	2	0	0	1	1	1	1
k__Bacteria;p__Firmicutes;c__Clostridia;o__Lachnospirales;f__Lachnospiraceae;g__Lachnospiraceae UCG-010;s__uncultured bacterium	1	1	3	0	3	3	2	0	3	2	2	1	2	1	2	1	3	1	3	2	0	0	0	1
k__Bacteria;p__Firmicutes;c__Clostridia;o__Oscillospirales;f__Oscillospiraceae;g__NK4A214 group;s__uncultured bacterium	0	0	0	0	3	0	2	0	0	1	1	1	1	1	0	2	0	2	0	0	2	1	0	1
k__Bacteria;p__Firmicutes;c__Clostridia;o__Lachnospirales;f__Lachnospiraceae;g__Lachnospira;s__uncultured bacterium	0	0	0	0	0	0	0	0	0	0	0	1	0	0	0	0	0	0	0	1	0	1	0	0
k__Bacteria;p__Firmicutes;c__Clostridia;o__Lachnospirales;f__Lachnospiraceae;g__Lachnoclostridium;s__uncultured organism	2	5	6	9	35	2	3	3	8	10	6	22	4	8	9	2	3	3	5	4	1	1	1	2
k__Bacteria;p__Firmicutes;c__Clostridia;o__Clostridia vadinBB60 group;f__uncultured bacterium;g__unknown;s__unknown	0	0	0	0	0	0	0	0	0	0	0	0	0	0	0	1	0	0	0	0	0	0	0	0
k__Bacteria;p__Firmicutes;c__Clostridia;o__Clostridia UCG-014;f__uncultured bacterium;g__unknown;s__unknown	2	0	0	1	4	7	0	2	1	3	0	1	2	0	1	2	16	2	1	6	1	1	2	1
k__Bacteria;p__Firmicutes;c__Clostridia;o__Monoglobales;f__Monoglobaceae;g__Monoglobus;s__uncultured bacterium	1	0	0	2	0	28	1	0	4	4	1	1	2	4	20	0	6	15	0	19	0	2	0	4
k__Bacteria;p__Bacteroidota;c__Bacteroidia;o__Bacteroidales;f__Bacteroidaceae;g__Bacteroides;s__uncultured organism	0	0	0	0	0	1	1	0	0	0	0	0	0	0	2	0	0	0	0	0	0	0	0	0
k__Bacteria;p__Firmicutes;c__Clostridia;o__Oscillospirales;f__Ruminococcaceae;g__Candidatus Soleaferrea;s__Candidatus Soleaferrea massiliensis	2	0	0	0	1	0	0	2	0	0	1	0	0	0	0	0	0	0	0	0	0	0	0	0
k__Bacteria;p__Firmicutes;c__Clostridia;o__Oscillospirales;f__Oscillospiraceae;g__uncultured;s__uncultured bacterium	28	19	39	1	101	6	6	1	4	71	25	1	98	54	3	12	68	8	11	36	29	1	62	27
k__Bacteria;p__Firmicutes;c__Bacilli;o__Lactobacillales;f__Lactobacillaceae;g__Ligilactobacillus;s__Lactobacillus salivarius CECT 5713	1	0	0	0	0	0	0	0	0	0	0	0	1	0	0	0	0	0	0	0	0	1	0	1
k__Bacteria;p__Proteobacteria;c__Gammaproteobacteria;o__Enterobacterales;f__Enterobacteriaceae;g__Escherichia-Shigella;s__Escherichia fergusonii	1	0	0	2	2	0	0	0	1	0	0	2	0	0	0	0	0	0	1	1	1	0	0	0
k__Bacteria;p__Proteobacteria;c__Gammaproteobacteria;o__Enterobacterales;f__Enterobacteriaceae;g__Escherichia-Shigella;s__bacterium 8-gw1-8	0	0	0	1	1	0	0	0	0	0	0	0	0	0	0	0	0	0	0	0	0	1	0	1
k__Bacteria;p__Firmicutes;c__Clostridia;o__Peptostreptococcales-Tissierellales;f__Peptostreptococcaceae;g__Romboutsia;s__uncultured bacterium	1	2	1	1	1	0	1	0	0	0	0	1	1	1	2	2	0	2	0	5	4	3	8	4
k__Bacteria;p__Firmicutes;c__Clostridia;o__Oscillospirales;f__Oscillospiraceae;g__NK4A214 group;s__uncultured rumen bacterium	1	0	0	0	0	0	0	0	0	0	0	0	0	0	0	0	0	0	0	0	0	0	0	0
k__Bacteria;p__Firmicutes;c__Bacilli;o__Lactobacillales;f__Lactobacillaceae;g__Lactobacillus;s__uncultured Bacillus sp.	1	0	1	0	1	0	0	0	0	0	0	0	3	1	0	1	0	0	0	0	1	2	1	2
k__Bacteria;p__Bacteroidota;c__Bacteroidia;o__Bacteroidales;f__Rikenellaceae;g__Alistipes;s__Alistipes inops	152	65	44	32	138	214	55	55	52	57	54	66	68	55	52	60	113	68	92	34	9	21	191	52
k__Bacteria;p__Firmicutes;c__Clostridia;o__Peptostreptococcales-Tissierellales;f__Anaerovoracaceae;g__[Eubacterium] brachy group;s__uncultured bacterium	0	0	0	0	0	0	0	0	0	0	0	0	0	1	0	0	0	0	0	0	1	0	0	0
k__Bacteria;p__Firmicutes;c__Clostridia;o__Lachnospirales;f__Lachnospiraceae;g__Agathobacter;s__uncultured organism	2	1	1	1	0	3	0	2	0	0	0	0	0	1	0	0	0	1	0	0	0	4	2	0
k__Bacteria;p__Firmicutes;c__Bacilli;o__Lactobacillales;f__Lactobacillaceae;g__Ligilactobacillus;s__Lactobacillus salivarius	4	0	0	0	1	0	2	0	1	2	0	0	3	0	0	0	0	0	0	0	2	1	0	2
k__Bacteria;p__Firmicutes;c__Clostridia;o__Clostridia vadinBB60 group;f__uncultured organism;g__unknown;s__unknown	17	5	4	4	2	9	5	9	2	0	2	2	3	11	3	4	10	3	1	2	4	5	1	0
k__Bacteria;p__Firmicutes;c__Clostridia;o__Lachnospirales;f__Lachnospiraceae;g__uncultured;s__uncultured bacterium	1	1	0	0	0	0	0	0	1	1	1	0	1	0	0	1	0	2	0	1	0	0	4	1
k__Bacteria;p__Firmicutes;c__Clostridia;o__Clostridia UCG-014;f__uncultured bacterium;g__unknown;s__unknown	31	114	8	1	51	16	42	133	102	4	40	109	63	18	112	3	204	24	325	26	12	39	20	7
k__Bacteria;p__Firmicutes;c__Clostridia;o__Oscillospirales;f__Oscillospiraceae;g__UCG-005;s__uncultured bacterium	1	0	0	1	1	1	0	2	0	0	0	0	1	1	0	0	0	0	1	0	0	0	5	1
k__Bacteria;p__Firmicutes;c__Clostridia;o__Lachnospirales;f__Lachnospiraceae;g__GCA-900066575;s__uncultured bacterium	1	0	0	0	0	0	0	0	1	0	0	0	0	0	0	0	0	0	0	0	0	0	0	0
k__Bacteria;p__Firmicutes;c__Bacilli;o__Bacillales;f__Bacillaceae;g__Bacillus;s__Bacillus mycoides	1	2	3	1	0	1	0	3	0	2	2	0	3	2	2	0	3	4	0	2	0	0	2	0
k__Bacteria;p__Firmicutes;c__Clostridia;o__Clostridia UCG-014;f__uncultured bacterium;g__unknown;s__unknown	1	0	2	99	1	2	1	2	0	0	0	1	0	0	0	0	0	0	0	0	0	0	0	0
k__Bacteria;p__Firmicutes;c__Clostridia;o__Peptostreptococcales-Tissierellales;f__Peptostreptococcaceae;g__uncultured;s__uncultured bacterium	154	516	214	360	52	51	103	57	167	166	147	61	269	69	608	222	197	254	88	677	309	244	233	314
k__Bacteria;p__Firmicutes;c__Clostridia;o__Peptostreptococcales-Tissierellales;f__Peptostreptococcaceae;g__Romboutsia;s__uncultured bacterium	1	1	1	0	1	0	0	1	0	0	0	0	1	0	0	0	0	1	1	1	1	1	0	1
k__Bacteria;p__Firmicutes;c__Clostridia;o__Oscillospirales;f__Butyricicoccaceae;g__Butyricicoccus;s__uncultured Firmicutes bacterium	146	99	21	75	147	6	20	132	38	8	59	40	3	100	78	50	1	70	25	20	13	23	9	15
k__Bacteria;p__Firmicutes;c__Clostridia;o__Oscillospirales;f__Ruminococcaceae;g__uncultured;s__uncultured bacterium	29	36	28	36	15	19	20	52	99	17	15	18	7	33	54	14	50	10	44	5	25	34	13	21
k__Bacteria;p__Firmicutes;c__Clostridia;o__Lachnospirales;f__Lachnospiraceae;g__Lachnospiraceae UCG-001;s__uncultured bacterium	0	1	0	0	0	1	0	2	0	0	0	0	1	0	0	1	0	0	0	0	0	0	1	0
k__Bacteria;p__Firmicutes;c__Bacilli;o__Erysipelotrichales;f__Erysipelotrichaceae;g__Turicibacter;s__uncultured Turicibacter sp.	8	20	8	22	4	3	8	5	6	7	6	3	6	1	19	23	6	8	6	17	10	9	10	12
k__Bacteria;p__Firmicutes;c__Clostridia;o__Christensenellales;f__Christensenellaceae;g__Christensenellaceae R-7 group;s__uncultured bacterium	0	1	0	1	0	1	0	0	1	2	3	1	2	0	1	0	0	1	0	1	0	1	0	3
k__Bacteria;p__Firmicutes;c__Clostridia;o__Oscillospirales;f__Hydrogenoanaerobacterium;g__uncultured bacterium;s__unknown	3	21	20	5	37	50	26	10	16	34	6	78	37	84	28	3	37	25	60	3	2	12	1	1
k__Bacteria;p__Firmicutes;c__Clostridia;o__Lachnospirales;f__Lachnospiraceae;g__Roseburia;s__uncultured bacterium	0	0	0	0	0	0	0	1	0	0	0	0	0	0	0	0	0	0	0	0	0	0	0	0
k__Bacteria;p__Firmicutes;c__Clostridia;o__Oscillospirales;f__[Eubacterium] coprostanoligenes group;g__uncultured bacterium;s__unknown	0	0	0	0	0	0	0	0	0	0	0	0	0	0	0	0	0	0	0	3	0	0	0	0
k__Bacteria;p__Bacteroidota;c__Bacteroidia;o__Bacteroidales;f__Bacteroidaceae;g__Bacteroides;s__uncultured bacterium	0	0	0	0	0	1	0	0	0	2	0	1	1	3	0	0	0	0	0	0	0	0	2	1
k__Bacteria;p__Firmicutes;c__Bacilli;o__Lactobacillales;f__Enterococcaceae;g__Enterococcus;s__Enterococcus cecorum	0	1	0	0	0	1	0	0	2	0	0	0	0	0	0	1	0	0	0	0	0	0	0	2
k__Bacteria;p__Firmicutes;c__Bacilli;o__Lactobacillales;f__Lactobacillaceae;g__Lactobacillus;s__uncultured bacterium	3	0	13	0	6	1	0	3	9	2	1	9	23	12	0	1	0	1	4	0	5	6	3	6
k__Bacteria;p__Firmicutes;c__Clostridia;o__Oscillospirales;f__Ruminococcaceae;g__uncultured;s__uncultured bacterium	0	0	0	0	0	0	0	0	0	0	0	0	0	0	0	0	0	0	2	0	0	0	0	1
k__Bacteria;p__Firmicutes;c__Clostridia;o__Lachnospirales;f__Lachnospiraceae;g__Lachnoclostridium;s__uncultured bacterium	0	0	0	0	0	0	0	0	0	0	0	0	0	0	0	0	0	0	0	0	0	0	1	0
k__Bacteria;p__Firmicutes;c__Clostridia;o__Lachnospirales;f__Lachnospiraceae;g__Lachnospiraceae UCG-008;s__uncultured bacterium	0	1	0	0	0	0	0	0	0	0	0	0	0	0	0	0	0	0	0	1	0	0	0	0
k__Bacteria;p__Firmicutes;c__Clostridia;o__Christensenellales;f__Christensenellaceae;g__Christensenellaceae R-7 group;s__uncultured bacterium	1	0	3	0	2	0	1	0	0	1	3	0	4	0	1	2	0	2	1	0	0	1	2	1
k__Bacteria;p__Bacteroidota;c__Bacteroidia;o__Bacteroidales;f__Marinifilaceae;g__Butyricimonas;s__uncultured bacterium	1	0	1	0	1	4	1	0	0	0	0	0	0	1	0	1	1	0	0	0	0	1	6	2
k__Bacteria;p__Firmicutes;c__Bacilli;o__Lactobacillales;f__Streptococcaceae;g__Streptococcus;s__uncultured bacterium	3	2	6	2	1	1	5	0	5	2	4	4	3	2	6	4	0	0	3	2	8	1	0	4
k__Bacteria;p__Proteobacteria;c__Gammaproteobacteria;o__Enterobacterales;f__Enterobacteriaceae;g__Escherichia-Shigella;s__uncultured bacterium	0	0	0	1	0	0	0	0	0	0	0	0	0	0	2	0	0	0	0	0	3	1	0	1
k__Bacteria;p__Firmicutes;c__Clostridia;o__Oscillospirales;f__Oscillospiraceae;g__UCG-005;s__uncultured bacterium	0	1	1	0	0	1	1	0	0	0	0	1	0	0	0	1	1	1	0	0	0	0	0	0
k__Bacteria;p__Firmicutes;c__Clostridia;o__Peptostreptococcales-Tissierellales;f__Peptostreptococcaceae;g__Romboutsia;s__uncultured bacterium	1	1	2	1	0	0	0	0	0	0	1	0	1	0	1	1	0	1	1	1	1	1	0	1
k__Bacteria;p__Firmicutes;c__Bacilli;o__Lactobacillales;f__Lactobacillaceae;g__Ligilactobacillus;s__bacterium ii1349	1	0	0	0	0	0	0	0	0	0	0	0	0	0	0	0	0	0	0	0	0	0	0	0
k__Bacteria;p__Bacteroidota;c__Bacteroidia;o__Bacteroidales;f__Bacteroidaceae;g__Bacteroides;s__uncultured bacterium	4	5	16	8	5	17	10	9	5	33	0	23	23	25	21	1	0	15	2	3	3	6	26	6
k__Bacteria;p__Firmicutes;c__Clostridia;o__Lachnospirales;f__Lachnospiraceae;g__Moryella;s__uncultured bacterium	1	0	0	0	0	0	0	0	0	0	0	0	0	0	0	0	0	0	0	0	0	0	0	0
k__Bacteria;p__Proteobacteria;c__Gammaproteobacteria;o__Enterobacterales;f__Enterobacteriaceae;g__Escherichia-Shigella;s__Shigella dysenteriae	0	0	1	0	1	0	0	0	0	0	0	0	0	0	0	0	0	0	0	2	2	2	1	0
k__Bacteria;p__Firmicutes;c__Clostridia;o__Oscillospirales;f__Oscillospiraceae;g__UCG-005;s__uncultured bacterium	0	0	0	0	0	0	0	0	0	0	0	0	0	0	0	0	0	0	1	0	0	1	0	0
k__Bacteria;p__Firmicutes;c__Clostridia;o__Clostridia UCG-014;f__uncultured bacterium;g__unknown;s__unknown	3	0	0	0	0	1	0	1	0	1	0	1	0	1	0	0	0	0	0	0	0	0	0	0
k__Bacteria;p__Firmicutes;c__Bacilli;o__Lactobacillales;f__Streptococcaceae;g__Streptococcus;s__uncultured bacterium	1	3	7	11	2	2	9	0	9	3	8	9	7	5	5	4	1	1	13	4	12	3	2	8
k__Bacteria;p__Firmicutes;c__Clostridia;o__Oscillospirales;f__Ruminococcaceae;g__Faecalibacterium;s__uncultured bacterium	8	6	2	4	1	3	2	1	2	7	2	3	6	6	3	7	6	2	5	4	4	3	1	8
k__Bacteria;p__Firmicutes;c__Clostridia;o__Oscillospirales;f__Hungateiclostridiaceae;g__Ruminiclostridium;s__uncultured bacterium	16	17	3	1	9	1	2	7	9	1	9	2	0	1	6	1	8	2	11	2	0	0	5	17
k__Bacteria;p__Firmicutes;c__Bacilli;o__Erysipelotrichales;f__Erysipelatoclostridiaceae;g__Erysipelatoclostridium;s__uncultured bacterium	2	4	2	4	1	0	2	5	1	2	0	1	1	2	2	2	2	3	2	4	1	1	5	1
k__Bacteria;p__Bacteroidota;c__Bacteroidia;o__Bacteroidales;f__Marinifilaceae;g__Butyricimonas;s__uncultured organism	6	6	4	2	2	15	8	6	3	3	2	5	5	6	6	5	1	6	4	4	1	5	16	10
k__Bacteria;p__Firmicutes;c__Clostridia;o__Oscillospirales;f__Ruminococcaceae;g__uncultured;s__uncultured bacterium	0	0	1	0	0	0	0	0	0	0	0	0	0	0	0	0	0	0	0	0	0	0	0	0
k__Bacteria;p__Firmicutes;c__Bacilli;o__Lactobacillales;f__Lactobacillaceae;g__Weissella;s__Weissella hellenica	20	0	0	0	0	0	0	1	0	0	24	0	0	0	0	0	0	0	0	0	0	0	0	0
k__Bacteria;p__Firmicutes;c__Clostridia;o__Lachnospirales;f__Lachnospiraceae;g__Blautia;s__uncultured bacterium	18	0	36	14	1	0	5	8	33	58	72	4	35	24	15	3	11	0	22	0	16	1	4	50
k__Bacteria;p__Firmicutes;c__Bacilli;o__RF39;f__uncultured bacterium;g__unknown;s__unknown	0	1	1	2	0	0	0	2	0	0	2	1	0	0	0	1	0	2	0	0	0	0	0	0
k__Bacteria;p__Firmicutes;c__Clostridia;o__Lachnospirales;f__Lachnospiraceae;g__Blautia;s__bacterium ic1272	58	36	5	7	1	0	6	2	3	18	5	2	12	4	19	9	27	6	1	23	6	1	5	51
k__Bacteria;p__Firmicutes;c__Bacilli;o__Lactobacillales;f__Lactobacillaceae;g__Ligilactobacillus;s__Lactobacillus salivarius	1	0	0	0	0	0	0	0	0	0	0	0	0	0	0	0	0	0	0	0	0	0	0	0
k__Bacteria;p__Bacteroidota;c__Bacteroidia;o__Bacteroidales;f__Bacteroidaceae;g__Bacteroides;s__uncultured bacterium	0	0	1	1	2	1	0	0	0	1	0	0	0	2	1	0	0	0	0	0	0	0	5	0
k__Bacteria;p__Firmicutes;c__Clostridia;o__Oscillospirales;f__Oscillospiraceae;g__Colidextribacter;s__uncultured bacterium	31	14	4	24	11	31	3	51	20	5	43	72	52	24	37	20	42	31	28	82	18	21	4	4
k__Bacteria;p__Firmicutes;c__Clostridia;o__Clostridia UCG-014;f__uncultured bacterium;g__unknown;s__unknown	8	9	3	92	9	95	52	9	4	55	11	3	23	118	1	40	20	6	29	3	0	16	23	1
k__Bacteria;p__Proteobacteria;c__Gammaproteobacteria;o__Enterobacterales;f__Enterobacteriaceae;g__Escherichia-Shigella;s__uncultured bacterium	0	0	0	0	1	0	0	0	0	0	0	0	0	0	1	0	0	0	0	0	0	0	0	0
k__Bacteria;p__Firmicutes;c__Clostridia;o__Christensenellales;f__Christensenellaceae;g__Christensenellaceae R-7 group;s__uncultured bacterium	0	0	0	0	0	0	0	0	0	0	0	0	0	0	0	0	0	0	0	0	0	0	0	1
k__Bacteria;p__Firmicutes;c__Clostridia;o__Oscillospirales;f__[Clostridium] methylpentosum group;g__uncultured bacterium;s__unknown	0	1	1	2	0	1	1	0	2	0	1	1	0	0	0	2	1	0	1	0	1	2	1	0
k__Bacteria;p__Firmicutes;c__Clostridia;o__Clostridia UCG-014;f__uncultured Clostridiales bacterium;g__unknown;s__unknown	2	0	5	1	12	4	3	9	12	2	3	0	12	10	6	5	7	1	4	7	0	2	6	0
k__Bacteria;p__Firmicutes;c__Clostridia;o__Clostridia UCG-014;f__uncultured bacterium;g__unknown;s__unknown	2	1	3	6	2	3	2	2	0	2	1	0	2	5	0	1	5	2	5	1	0	2	1	0
k__Bacteria;p__Firmicutes;c__Clostridia;o__Clostridia vadinBB60 group;f__uncultured bacterium;g__unknown;s__unknown	32	56	69	20	69	40	29	26	48	21	189	84	22	16	20	62	22	78	18	25	9	41	18	45
k__Bacteria;p__Firmicutes;c__Bacilli;o__Lactobacillales;f__Lactobacillaceae;g__Lactobacillus;s__uncultured bacterium	0	0	0	0	0	0	0	0	0	0	0	0	2	1	0	0	0	0	0	0	0	1	0	0
k__Bacteria;p__Firmicutes;c__Bacilli;o__Lactobacillales;f__Lactobacillaceae;g__Lactobacillus;s__uncultured bacterium	0	0	0	0	0	0	0	0	0	0	0	1	1	0	0	0	0	0	0	0	0	0	0	0
k__Bacteria;p__Firmicutes;c__Clostridia;o__Lachnospirales;f__Lachnospiraceae;g__Lachnospiraceae NK4A136 group;s__uncultured organism	0	1	0	1	0	0	1	0	1	1	1	1	3	1	1	3	0	1	1	0	1	2	2	1
k__Bacteria;p__Firmicutes;c__Clostridia;o__Oscillospirales;f__Ruminococcaceae;g__Faecalibacterium;s__uncultured bacterium	0	0	0	0	0	0	0	0	0	1	0	0	0	0	0	0	0	0	0	0	0	0	0	0
k__Bacteria;p__Firmicutes;c__Clostridia;o__Oscillospirales;f__Ruminococcaceae;g__Anaerofilum;s__uncultured bacterium	6	28	20	147	35	38	23	17	8	25	4	54	5	21	35	75	31	92	3	17	14	49	7	16
k__Bacteria;p__Actinobacteriota;c__Actinobacteria;o__Bifidobacteriales;f__Bifidobacteriaceae;g__Bifidobacterium;s__uncultured bacterium	2	2	0	1	0	0	0	0	0	4	3	0	0	0	0	0	2	0	2	0	0	0	0	0
k__Bacteria;p__Bacteroidota;c__Bacteroidia;o__Bacteroidales;f__Bacteroidaceae;g__Bacteroides;s__uncultured bacterium	3	2	4	2	3	8	4	3	1	4	0	1	4	8	5	0	2	3	2	8	3	10	13	8
k__Bacteria;p__Firmicutes;c__Clostridia;o__Oscillospirales;f__Butyricicoccaceae;g__UCG-009;s__uncultured bacterium	5	8	4	2	9	22	13	11	11	7	15	19	12	12	10	13	12	16	5	14	0	3	4	6
k__Bacteria;p__Firmicutes;c__Clostridia;o__Lachnospirales;f__Lachnospiraceae;g__[Eubacterium] oxidoreducens group;s__uncultured bacterium	1	0	0	0	0	0	0	0	0	0	0	0	0	0	0	0	0	0	0	0	0	0	0	0
k__Bacteria;p__Firmicutes;c__Clostridia;o__Christensenellales;f__Christensenellaceae;g__Christensenellaceae R-7 group;s__uncultured bacterium	0	0	0	0	0	0	0	0	0	0	0	0	0	0	0	0	0	0	0	0	0	0	0	1
k__Bacteria;p__Firmicutes;c__Clostridia;o__Clostridia UCG-014;f__uncultured bacterium;g__unknown;s__unknown	0	1	0	0	0	0	0	0	0	0	0	1	1	0	0	0	0	0	0	0	0	0	0	0
k__Bacteria;p__Firmicutes;c__Clostridia;o__Lachnospirales;f__Lachnospiraceae;g__GCA-900066575;s__uncultured bacterium	0	0	1	2	1	0	0	0	0	0	0	0	0	0	0	0	0	1	0	0	0	1	1	0
k__Bacteria;p__Bacteroidota;c__Bacteroidia;o__Bacteroidales;f__Rikenellaceae;g__Alistipes;s__gut metagenome	1	0	0	0	0	2	1	1	0	1	0	1	0	0	0	1	1	1	0	1	0	0	3	0
k__Bacteria;p__Firmicutes;c__Clostridia;o__Oscillospirales;f__Oscillospiraceae;g__Colidextribacter;s__uncultured bacterium	3	4	5	2	2	2	10	3	2	3	4	2	3	4	5	11	0	3	2	4	5	5	5	3
k__Bacteria;p__Firmicutes;c__Clostridia;o__Oscillospirales;f__Oscillospiraceae;g__UCG-005;s__uncultured bacterium	2	3	3	0	4	1	2	1	0	0	2	4	5	5	2	0	2	0	3	1	0	0	1	0
k__Bacteria;p__Firmicutes;c__Clostridia;o__Oscillospirales;f__Ruminococcaceae;g__Anaerotruncus;s__Anaerotruncus sp. MT15	0	3	2	0	2	7	2	1	0	1	0	0	2	0	0	1	2	1	0	0	0	1	7	0
k__Bacteria;p__Firmicutes;c__Clostridia;o__Oscillospirales;f__Ruminococcaceae;g__Subdoligranulum;s__uncultured bacterium	2	2	0	2	1	0	1	0	0	0	0	0	0	0	0	0	0	3	1	0	0	0	0	0
k__Bacteria;p__Firmicutes;c__Clostridia;o__Oscillospirales;f__Oscillospiraceae;g__Oscillibacter;s__uncultured bacterium	1	2	4	1	3	4	4	4	2	5	5	10	6	32	8	10	3	15	8	4	0	4	2	11
k__Bacteria;p__Firmicutes;c__Clostridia;o__Lachnospirales;f__Lachnospiraceae;g__uncultured;s__uncultured bacterium	0	2	2	3	1	1	3	1	1	1	0	0	2	1	2	1	1	4	1	3	2	4	9	2
k__Bacteria;p__Firmicutes;c__Clostridia;o__Clostridia UCG-014;f__uncultured bacterium;g__unknown;s__unknown	0	0	1	0	0	0	0	0	0	0	0	0	0	0	0	0	0	1	1	0	0	0	0	0
k__Bacteria;p__Firmicutes;c__Clostridia;o__Peptostreptococcales-Tissierellales;f__Peptostreptococcaceae;g__Romboutsia;s__uncultured bacterium	0	2	1	1	1	0	1	0	1	1	0	0	0	1	2	1	0	0	0	3	2	1	2	2
k__Bacteria;p__Firmicutes;c__Clostridia;o__Lachnospirales;f__Lachnospiraceae;g__[Ruminococcus] torques group;s__uncultured bacterium	1	0	0	0	0	0	0	0	0	0	0	0	0	0	0	0	0	0	0	0	1	0	0	0
k__Bacteria;p__Firmicutes;c__Clostridia;o__Clostridia UCG-014;f__uncultured bacterium;g__unknown;s__unknown	17	56	15	9	72	44	22	29	31	5	27	21	69	15	5	83	25	51	97	6	7	24	14	8
k__Bacteria;p__Firmicutes;c__Clostridia;o__Peptococcales;f__Peptococcaceae;g__uncultured;s__uncultured bacterium	16	9	4	3	7	1	10	0	4	0	3	6	10	2	2	3	5	11	7	0	0	1	2	0
k__Bacteria;p__Firmicutes;c__Clostridia;o__Oscillospirales;f__Butyricicoccaceae;g__UCG-009;s__uncultured bacterium	3	1	1	1	0	0	1	1	0	0	2	3	2	1	2	0	1	2	2	1	1	1	1	1
k__Bacteria;p__Firmicutes;c__Clostridia;o__Oscillospirales;f__Ruminococcaceae;g__uncultured;s__uncultured bacterium	6	2	12	19	6	0	8	3	2	7	0	14	36	3	0	14	3	26	7	5	2	23	2	13
k__Bacteria;p__Firmicutes;c__Bacilli;o__Lactobacillales;f__Lactobacillaceae;g__Limosilactobacillus;s__uncultured bacterium	0	0	0	0	0	0	0	0	0	0	0	2	0	1	0	0	0	0	0	0	0	0	0	0
k__Bacteria;p__Firmicutes;c__Clostridia;o__Clostridia UCG-014;f__uncultured rumen bacterium;g__unknown;s__unknown	5	3	1	0	0	0	0	0	0	0	0	0	0	1	1	4	3	0	0	4	0	0	0	3
k__Bacteria;p__Firmicutes;c__Clostridia;o__Lachnospirales;f__Lachnospiraceae;g__Lachnospiraceae UCG-004;s__uncultured bacterium	2	1	2	0	2	3	2	2	0	2	0	1	1	6	3	0	1	5	1	1	0	1	13	3
k__Bacteria;p__Firmicutes;c__Clostridia;o__Oscillospirales;f__Oscillospiraceae;g__uncultured;s__Clostridium phoceensis	1	8	7	1	7	3	2	3	0	3	0	7	2	8	2	0	0	0	2	1	0	2	1	0
k__Bacteria;p__Firmicutes;c__Bacilli;o__Lactobacillales;f__Streptococcaceae;g__Streptococcus;s__uncultured bacterium	0	0	0	0	0	0	0	0	0	0	0	0	1	0	0	0	0	0	1	0	0	0	0	0
k__Bacteria;p__Firmicutes;c__Clostridia;o__Oscillospirales;f__Ruminococcaceae;g__uncultured;s__uncultured bacterium	2	5	7	2	9	11	2	3	6	4	5	46	5	18	5	12	4	5	9	4	5	9	11	1
k__Bacteria;p__Actinobacteriota;c__Actinobacteria;o__Bifidobacteriales;f__Bifidobacteriaceae;g__Bifidobacterium;s__Bifidobacterium bifidum	0	0	0	0	0	0	0	0	0	1	0	0	0	0	0	0	1	1	0	0	0	0	0	0
k__Bacteria;p__Firmicutes;c__Clostridia;o__Clostridia vadinBB60 group;f__uncultured organism;g__unknown;s__unknown	14	77	14	3	45	28	21	54	12	12	10	2	30	0	9	5	38	19	86	20	0	2	29	64
k__Bacteria;p__Bacteroidota;c__Bacteroidia;o__Bacteroidales;f__Bacteroidaceae;g__Bacteroides;s__uncultured organism	0	1	0	1	0	1	0	1	0	2	0	1	1	2	1	0	0	2	0	0	0	1	0	0
k__Bacteria;p__Firmicutes;c__Clostridia;o__Lachnospirales;f__Lachnospiraceae;g__Sellimonas;s__uncultured organism	8	1	4	2	11	1	3	0	3	2	0	0	0	0	0	6	3	7	9	0	0	9	4	0
k__Bacteria;p__Firmicutes;c__Bacilli;o__Lactobacillales;f__Lactobacillaceae;g__Lactobacillus;s__uncultured bacterium	2	1	4	1	2	0	0	2	5	0	0	1	8	5	0	0	0	0	3	0	3	1	0	4
k__Bacteria;p__Firmicutes;c__Bacilli;o__Lactobacillales;f__Lactobacillaceae;g__Limosilactobacillus;s__uncultured bacterium	1	0	1	0	1	0	0	0	0	0	0	1	1	0	0	0	0	0	0	0	0	0	0	0
k__Bacteria;p__Firmicutes;c__Clostridia;o__Oscillospirales;f__Oscillospiraceae;g__uncultured;s__uncultured bacterium	0	0	0	0	0	0	0	0	0	0	0	1	0	0	0	0	0	0	0	0	0	0	0	1
k__Bacteria;p__Firmicutes;c__Clostridia;o__Oscillospirales;f__Oscillospiraceae;g__Intestinimonas;s__Intestinimonas timonensis	66	29	9	19	68	90	13	37	11	60	0	18	39	19	10	3	27	15	0	8	2	32	28	9
k__Bacteria;p__Firmicutes;c__Bacilli;o__Lactobacillales;f__Enterococcaceae;g__Enterococcus;s__uncultured bacterium	0	0	0	0	1	0	0	0	0	0	0	0	0	0	0	0	0	0	0	0	0	0	0	0
k__Bacteria;p__Firmicutes;c__Clostridia;o__Oscillospirales;f__Ruminococcaceae;g__Fournierella;s__uncultured organism	4	0	0	1	2	1	1	1	1	2	3	1	1	2	2	1	1	2	0	0	0	2	1	0
k__Bacteria;p__Firmicutes;c__Clostridia;o__Oscillospirales;f__Oscillospiraceae;g__UCG-005;s__uncultured bacterium	2	8	4	1	2	1	5	2	3	3	0	2	5	0	0	3	4	3	1	2	1	2	10	4
k__Bacteria;p__Firmicutes;c__Clostridia;o__Peptostreptococcales-Tissierellales;f__Anaerovoracaceae;g__Family XIII UCG-001;s__uncultured bacterium	10	18	17	19	9	11	30	9	15	27	12	9	19	8	21	20	10	26	11	11	6	9	18	9
k__Bacteria;p__Firmicutes;c__Clostridia;o__Oscillospirales;f__Oscillospiraceae;g__uncultured;s__uncultured bacterium	2	0	0	2	4	1	2	0	1	0	3	3	1	4	3	1	4	0	1	0	0	0	0	1
k__Bacteria;p__Firmicutes;c__Clostridia;o__Lachnospirales;f__Lachnospiraceae;g__Blautia;s__uncultured bacterium	0	1	0	0	0	0	1	0	0	0	0	0	0	0	0	0	3	0	0	2	0	0	0	0
k__Bacteria;p__Firmicutes;c__Clostridia;o__Lachnospirales;f__Lachnospiraceae;g__Frisingicoccus;s__uncultured bacterium	140	1	34	2	129	25	62	31	67	97	2	78	95	82	76	14	3	207	2	41	2	58	57	88
k__Bacteria;p__Firmicutes;c__Clostridia;o__Lachnospirales;f__Lachnospiraceae;g__uncultured;s__uncultured bacterium	3	12	2	2	8	3	2	4	2	3	9	2	2	12	2	3	6	10	4	2	6	7	6	4
k__Bacteria;p__Firmicutes;c__Clostridia;o__Oscillospirales;f__Ruminococcaceae;g__Faecalibacterium;s__uncultured bacterium	1	0	2	1	2	3	5	2	3	3	0	1	8	3	1	1	1	0	0	4	6	0	1	8
k__Bacteria;p__Firmicutes;c__Clostridia;o__Clostridia UCG-014;f__uncultured bacterium;g__unknown;s__unknown	11	83	6	18	26	32	37	23	65	8	2	2	10	67	33	7	1	157	8	12	140	26	4	7
k__Bacteria;p__Firmicutes;c__Clostridia;o__Oscillospirales;f__[Eubacterium] coprostanoligenes group;g__uncultured bacterium;s__unknown	1	6	3	2	4	0	6	5	2	3	2	0	4	4	5	1	2	4	0	6	1	4	0	1
k__Bacteria;p__Firmicutes;c__Clostridia;o__Lachnospirales;f__Lachnospiraceae;g__uncultured;s__uncultured bacterium	2	6	1	5	3	0	2	2	1	11	17	1	2	1	7	2	0	1	5	2	4	2	4	2
k__Bacteria;p__Firmicutes;c__Clostridia;o__Lachnospirales;f__Lachnospiraceae;g__Blautia;s__uncultured bacterium	2	1	1	1	0	0	1	1	0	4	1	0	1	0	1	2	4	0	0	5	6	1	0	2
k__Bacteria;p__Firmicutes;c__Clostridia;o__Clostridia UCG-014;f__uncultured bacterium;g__unknown;s__unknown	0	2	0	1	0	0	2	1	1	0	0	0	0	2	0	1	2	2	0	0	0	0	0	1
k__Bacteria;p__Firmicutes;c__Clostridia;o__Oscillospirales;f__Ruminococcaceae;g__Faecalibacterium;s__uncultured bacterium	1	0	0	0	0	0	0	0	0	0	0	0	0	0	0	0	0	0	1	0	0	0	0	0
k__Bacteria;p__Firmicutes;c__Clostridia;o__Christensenellales;f__Christensenellaceae;g__Christensenellaceae R-7 group;s__uncultured bacterium	0	0	1	0	0	0	0	1	0	0	0	1	0	0	0	0	0	0	1	0	0	0	1	1
k__Bacteria;p__Firmicutes;c__Clostridia;o__Clostridia UCG-014;f__uncultured bacterium;g__unknown;s__unknown	17	208	0	2	0	0	2	0	0	0	0	2	149	66	4	0	0	0	5	4	0	0	0	0
k__Bacteria;p__Firmicutes;c__Clostridia;o__Clostridia vadinBB60 group;f__uncultured bacterium;g__unknown;s__unknown	41	12	32	8	49	30	26	11	17	6	18	21	30	9	10	12	7	45	14	6	0	9	28	20
k__Bacteria;p__Firmicutes;c__Bacilli;o__Lactobacillales;f__Lactobacillaceae;g__Ligilactobacillus;s__Lactobacillus salivarius	2	0	0	0	0	0	0	0	1	1	0	0	1	1	0	0	0	0	0	0	0	0	1	2
k__Bacteria;p__Firmicutes;c__Bacilli;o__Lactobacillales;f__Streptococcaceae;g__Streptococcus;s__uncultured bacterium	0	0	2	1	0	0	0	0	1	1	1	1	2	0	1	0	0	0	0	1	2	1	0	0
k__Bacteria;p__Firmicutes;c__Clostridia;o__Oscillospirales;f__Oscillospiraceae;g__NK4A214 group;s__Lachnospiraceae bacterium 19gly4	9	4	1	5	11	9	8	3	7	8	4	25	25	14	8	16	6	10	14	3	4	4	6	6
k__Bacteria;p__Bacteroidota;c__Bacteroidia;o__Bacteroidales;f__Rikenellaceae;g__Alistipes;s__Bacteroides sp. Smarlab 3302398	1	3	4	48	79	49	72	3	34	72	48	128	164	65	81	103	112	127	39	66	5	62	191	73
k__Bacteria;p__Firmicutes;c__Bacilli;o__Lactobacillales;f__Enterococcaceae;g__Enterococcus;s__Enterococcus faecium	0	0	0	0	0	0	0	0	0	0	0	0	0	0	0	0	0	0	0	0	0	0	0	1
k__Bacteria;p__Firmicutes;c__Clostridia;o__Lachnospirales;f__Lachnospiraceae;g__Tyzzerella;s__uncultured organism	0	0	1	0	0	0	0	0	0	1	0	1	0	2	0	0	0	0	0	0	0	0	0	0
k__Bacteria;p__Firmicutes;c__Clostridia;o__Lachnospirales;f__Lachnospiraceae;g__uncultured;s__uncultured bacterium	11	3	35	16	10	0	24	19	41	17	48	44	6	4	15	18	30	5	5	19	5	2	6	20
k__Bacteria;p__Firmicutes;c__Clostridia;o__Lachnospirales;f__Lachnospiraceae;g__Lachnoclostridium;s__uncultured organism	2	4	12	6	1	1	3	0	9	3	2	4	10	7	6	9	8	2	6	3	1	1	5	7
k__Bacteria;p__Proteobacteria;c__Gammaproteobacteria;o__Burkholderiales;f__Sutterellaceae;g__Parasutterella;s__uncultured organism	1	0	0	0	0	1	0	0	0	1	0	0	5	0	0	1	2	11	0	4	4	3	11	1
k__Bacteria;p__Proteobacteria;c__Gammaproteobacteria;o__Enterobacterales;f__Enterobacteriaceae;g__Escherichia-Shigella;s__Escherichia coli	1	1	3	0	4	3	0	0	1	0	2	1	0	1	2	2	1	1	4	6	12	2	1	3
k__Bacteria;p__Firmicutes;c__Clostridia;o__Oscillospirales;f__Ruminococcaceae;g__Negativibacillus;s__uncultured bacterium	0	1	2	0	2	1	0	2	2	0	0	3	7	1	0	0	0	1	1	0	0	0	2	1
k__Bacteria;p__Bacteroidota;c__Bacteroidia;o__Bacteroidales;f__Rikenellaceae;g__Alistipes;s__uncultured bacterium	0	0	0	0	1	2	2	1	0	3	0	0	2	1	0	0	0	3	0	0	0	0	7	2
k__Bacteria;p__Firmicutes;c__Bacilli;o__RF39;f__uncultured bacterium;g__unknown;s__unknown	13	28	4	2	0	0	0	22	0	0	48	12	10	12	0	15	0	0	0	52	10	0	3	7
k__Bacteria;p__Firmicutes;c__Clostridia;o__Oscillospirales;f__Ruminococcaceae;g__uncultured;s__uncultured organism	1	1	0	1	1	1	0	1	1	0	9	1	0	1	0	2	4	0	3	1	4	1	0	2
k__Bacteria;p__Firmicutes;c__Clostridia;o__Lachnospirales;f__Lachnospiraceae;g__[Ruminococcus] torques group;s__uncultured bacterium	1	0	0	0	0	0	0	0	0	0	0	0	0	0	1	0	0	0	0	0	0	0	0	1
k__Bacteria;p__Firmicutes;c__Clostridia;o__Oscillospirales;f__Ruminococcaceae;g__Subdoligranulum;s__uncultured bacterium	3	1	0	3	1	0	1	0	0	1	0	0	0	0	0	0	0	4	0	0	0	0	0	1
k__Bacteria;p__Proteobacteria;c__Gammaproteobacteria;o__Enterobacterales;f__Enterobacteriaceae;g__Citrobacter;s__Citrobacter freundii complex sp. CFNIH3	0	0	0	0	0	0	0	0	0	7	0	0	0	0	0	0	0	0	3	0	0	0	0	1
k__Bacteria;p__Firmicutes;c__Clostridia;o__Oscillospirales;f__Ruminococcaceae;g__Faecalibacterium;s__uncultured bacterium	9	16	12	1	16	6	27	13	11	9	7	4	12	13	8	13	11	11	11	9	3	9	4	8
k__Bacteria;p__Firmicutes;c__Clostridia;o__Peptostreptococcales-Tissierellales;f__Peptostreptococcaceae;g__Romboutsia;s__uncultured bacterium	1	1	2	2	1	0	2	1	0	3	1	0	3	0	2	1	1	5	0	10	4	5	6	5
k__Bacteria;p__Proteobacteria;c__Gammaproteobacteria;o__Burkholderiales;f__Sutterellaceae;g__Parasutterella;s__uncultured bacterium	0	0	0	1	1	3	0	0	0	3	0	0	2	0	0	0	0	6	0	2	0	0	1	0
k__Bacteria;p__Firmicutes;c__Clostridia;o__Oscillospirales;f__Ruminococcaceae;g__uncultured;s__uncultured Firmicutes bacterium	0	9	0	1	1	0	1	0	0	0	0	0	3	0	0	0	3	0	1	5	0	2	5	3
k__Bacteria;p__Firmicutes;c__Clostridia;o__Lachnospirales;f__Lachnospiraceae;g__[Eubacterium] oxidoreducens group;s__uncultured bacterium	0	0	0	1	0	0	0	1	0	0	1	0	1	0	0	2	0	1	1	0	1	1	2	1
k__Bacteria;p__Proteobacteria;c__Gammaproteobacteria;o__Enterobacterales;f__Enterobacteriaceae;g__Escherichia-Shigella;s__Escherichia coli	0	0	0	1	2	0	0	0	0	0	0	0	0	0	0	0	0	1	2	0	2	0	0	1
k__Bacteria;p__Firmicutes;c__Clostridia;o__Oscillospirales;f__Ruminococcaceae;g__uncultured;s__uncultured bacterium	4	7	2	5	3	4	8	4	5	4	4	11	7	7	5	4	5	7	1	3	1	1	1	6
k__Bacteria;p__Firmicutes;c__Clostridia;o__Peptostreptococcales-Tissierellales;f__Peptostreptococcaceae;g__Romboutsia;s__uncultured bacterium	1	1	0	2	0	0	0	0	2	1	1	0	0	0	1	0	0	0	0	1	1	0	0	1
k__Bacteria;p__Firmicutes;c__Clostridia;o__Caldicoprobacterales;f__Caldicoprobacteraceae;g__Caldicoprobacter;s__uncultured bacterium	4	7	6	2	9	5	2	2	5	1	7	3	2	2	0	1	6	2	2	1	0	1	0	1
k__Bacteria;p__Firmicutes;c__Clostridia;o__Oscillospirales;f__Ruminococcaceae;g__uncultured;s__uncultured organism	1	1	0	0	0	0	1	0	0	0	0	1	1	0	0	1	0	2	0	0	0	0	0	0
k__Bacteria;p__Firmicutes;c__Bacilli;o__Lactobacillales;f__Enterococcaceae;g__Enterococcus;s__Enterococcus faecium	2	0	0	0	0	0	0	0	0	0	0	0	0	0	0	0	2	0	0	0	0	0	0	0
k__Bacteria;p__Firmicutes;c__Clostridia;o__Clostridia UCG-014;f__uncultured bacterium;g__unknown;s__unknown	1	1	4	2	4	0	0	0	13	0	0	1	2	1	0	0	2	3	3	0	0	2	1	0
k__Bacteria;p__Proteobacteria;c__Gammaproteobacteria;o__Enterobacterales;f__Enterobacteriaceae;g__Escherichia-Shigella;s__uncultured bacterium	1	0	0	0	0	0	0	0	0	0	0	0	0	0	0	0	0	0	0	0	0	0	0	0
k__Bacteria;p__Firmicutes;c__Clostridia;o__Oscillospirales;f__Ruminococcaceae;g__Faecalibacterium;s__uncultured bacterium	1	1	1	0	2	0	0	0	0	0	0	0	2	0	0	1	0	0	0	1	0	1	0	0
k__Bacteria;p__Firmicutes;c__Bacilli;o__Erysipelotrichales;f__Erysipelotrichaceae;g__Turicibacter;s__uncultured bacterium	2	7	4	9	1	0	2	3	1	4	1	3	1	2	5	13	3	5	2	10	3	6	11	9
k__Bacteria;p__Firmicutes;c__Bacilli;o__Lactobacillales;f__Lactobacillaceae;g__Ligilactobacillus;s__Lactobacillus salivarius	6	0	0	0	0	0	0	0	0	1	0	1	1	1	0	0	0	1	0	0	0	1	0	1
k__Bacteria;p__Firmicutes;c__Clostridia;o__Lachnospirales;f__Lachnospiraceae;g__[Ruminococcus] torques group;s__uncultured organism	2	25	36	13	5	32	2	33	0	13	2	12	1	0	0	1	0	12	4	0	2	70	48	2
k__Bacteria;p__Firmicutes;c__Bacilli;o__Erysipelotrichales;f__Erysipelatoclostridiaceae;g__Erysipelatoclostridium;s__uncultured bacterium	0	3	0	2	0	0	1	2	0	1	0	1	0	0	0	1	1	0	0	2	0	3	2	1
k__Bacteria;p__Firmicutes;c__Clostridia;o__Oscillospirales;f__Ruminococcaceae;g__Faecalibacterium;s__uncultured organism	0	1	0	0	0	0	0	0	0	0	0	0	0	0	0	0	0	0	0	0	0	0	0	0
k__Bacteria;p__Firmicutes;c__Clostridia;o__Oscillospirales;f__Ruminococcaceae;g__Subdoligranulum;s__uncultured bacterium	0	1	2	2	1	1	1	0	4	1	1	0	0	1	0	1	1	2	2	3	6	0	1	2
k__Bacteria;p__Firmicutes;c__Clostridia;o__Lachnospirales;f__Lachnospiraceae;g__Lachnoclostridium;s__uncultured bacterium	0	1	0	1	0	0	1	0	1	0	0	0	1	0	0	1	2	0	0	0	0	1	1	1
k__Bacteria;p__Firmicutes;c__Clostridia;o__Lachnospirales;f__Lachnospiraceae;g__Lachnoclostridium;s__uncultured bacterium	1	1	5	0	2	0	1	1	1	0	1	0	2	2	1	1	0	0	2	2	0	2	5	0
k__Bacteria;p__Firmicutes;c__Clostridia;o__Oscillospirales;f__Ruminococcaceae;g__uncultured;s__uncultured bacterium	17	23	26	2	34	18	21	30	36	10	106	0	11	12	6	102	80	5	17	16	12	8	15	21
k__Bacteria;p__Firmicutes;c__Clostridia;o__Oscillospirales;f__Ruminococcaceae;g__Candidatus Soleaferrea;s__uncultured bacterium	1	0	0	0	1	0	1	1	0	0	1	1	1	2	0	1	1	1	1	0	0	0	0	0
k__Bacteria;p__Firmicutes;c__Clostridia;o__Lachnospirales;f__Lachnospiraceae;g__Blautia;s__uncultured bacterium	0	0	0	0	0	0	0	0	0	0	0	0	0	0	0	0	0	0	0	0	0	1	0	0
k__Bacteria;p__Firmicutes;c__Clostridia;o__Oscillospirales;f__Oscillospiraceae;g__Colidextribacter;s__uncultured bacterium	0	1	2	1	1	3	3	0	4	3	0	4	2	0	1	3	0	2	0	0	2	2	1	1
k__Bacteria;p__Firmicutes;c__Clostridia;o__Clostridia UCG-014;f__uncultured bacterium;g__unknown;s__unknown	29	39	2	2	2	37	18	4	34	8	6	6	6	24	15	35	10	33	18	9	0	0	2	13
k__Bacteria;p__Firmicutes;c__Clostridia;o__Oscillospirales;f__UCG-010;g__uncultured bacterium;s__unknown	1	0	0	0	2	1	0	3	0	1	0	0	1	0	0	0	3	1	0	5	0	0	0	5
k__Bacteria;p__Firmicutes;c__Clostridia;o__Clostridia vadinBB60 group;f__uncultured bacterium;g__unknown;s__unknown	55	33	39	6	27	43	21	26	33	20	24	79	14	18	16	9	27	28	49	9	5	14	21	38
k__Bacteria;p__Firmicutes;c__Clostridia;o__Lachnospirales;f__Lachnospiraceae;g__Lachnoclostridium;s__Eubacterium sp. Marseille-P3202	11	8	9	12	12	11	9	7	5	10	13	6	9	5	11	3	10	14	5	7	16	3	4	9
k__Bacteria;p__Firmicutes;c__Clostridia;o__Oscillospirales;f__Ruminococcaceae;g__Subdoligranulum;s__uncultured bacterium	1	0	0	1	0	0	0	0	1	0	1	1	0	0	0	0	0	0	0	0	0	0	2	0
k__Bacteria;p__Firmicutes;c__Clostridia;o__Oscillospirales;f__Ruminococcaceae;g__uncultured;s__uncultured bacterium	7	3	2	0	5	0	1	1	0	0	0	0	0	2	0	0	1	0	2	0	0	0	0	0
k__Bacteria;p__Firmicutes;c__Clostridia;o__Lachnospirales;f__Lachnospiraceae;g__Lachnospiraceae UCG-008;s__uncultured bacterium	2	9	6	3	9	8	6	4	6	4	11	3	6	7	3	6	7	13	3	7	4	15	13	12
k__Bacteria;p__Firmicutes;c__Clostridia;o__Oscillospirales;f__Ruminococcaceae;g__Faecalibacterium;s__uncultured bacterium	2	2	11	8	6	1	3	0	19	3	3	1	11	7	2	2	3	1	5	19	4	23	6	3
k__Bacteria;p__Bacteroidota;c__Bacteroidia;o__Bacteroidales;f__Barnesiellaceae;g__Barnesiella;s__uncultured bacterium	6848	2714	2452	3160	2054	3754	3582	5052	2763	705	1319	3805	2259	3788	2692	4910	4736	1369	5616	2957	5088	4977	2633	3869
k__Bacteria;p__Firmicutes;c__Clostridia;o__Oscillospirales;f__Ruminococcaceae;g__DTU089;s__uncultured organism	43	44	22	14	83	63	23	25	176	34	75	66	64	36	10	26	7	35	27	19	15	19	12	22
k__Bacteria;p__Firmicutes;c__Bacilli;o__Erysipelotrichales;f__Erysipelatoclostridiaceae;g__Erysipelatoclostridium;s__uncultured bacterium	2	2	3	4	0	0	2	3	1	1	0	1	2	3	1	1	1	2	0	5	1	2	3	0
k__Bacteria;p__Firmicutes;c__Clostridia;o__Oscillospirales;f__Ruminococcaceae;g__Faecalibacterium;s__uncultured bacterium	2	1	3	2	0	1	2	1	2	1	2	0	2	0	2	3	1	4	1	3	1	2	2	2
k__Bacteria;p__Firmicutes;c__Clostridia;o__Christensenellales;f__Christensenellaceae;g__Christensenellaceae R-7 group;s__uncultured bacterium	12	3	12	2	6	9	3	4	9	7	23	1	5	12	2	1	5	4	10	2	0	3	19	8
k__Bacteria;p__Firmicutes;c__Clostridia;o__Lachnospirales;f__Lachnospiraceae;g__uncultured;s__uncultured bacterium	23	43	29	47	8	35	22	76	59	51	87	6	1	35	61	98	61	225	50	4	51	3	18	32
k__Bacteria;p__Firmicutes;c__Clostridia;o__Oscillospirales;f__Oscillospiraceae;g__Colidextribacter;s__uncultured bacterium	4	6	3	3	3	3	5	6	8	3	3	4	2	3	4	4	3	5	2	5	1	2	3	2
k__Bacteria;p__Firmicutes;c__Clostridia;o__Oscillospirales;f__Oscillospiraceae;g__NK4A214 group;s__uncultured organism	114	19	6	10	91	31	35	10	105	44	10	67	109	11	12	89	18	45	161	70	5	25	23	31
k__Bacteria;p__Bacteroidota;c__Bacteroidia;o__Bacteroidales;f__Marinifilaceae;g__Butyricimonas;s__uncultured organism	1	0	1	0	1	3	2	0	1	0	0	1	1	1	2	1	0	0	1	0	0	0	5	1
k__Bacteria;p__Bacteroidota;c__Bacteroidia;o__Bacteroidales;f__Bacteroidaceae;g__Bacteroides;s__uncultured organism	1	0	0	1	0	0	0	0	0	2	0	1	1	1	1	0	0	0	0	0	0	0	1	1
k__Bacteria;p__Firmicutes;c__Clostridia;o__Lachnospirales;f__Lachnospiraceae;g__Blautia;s__uncultured bacterium	0	0	0	0	0	0	0	0	0	1	0	0	0	0	0	0	0	0	0	0	0	0	0	0
k__Bacteria;p__Bacteroidota;c__Bacteroidia;o__Bacteroidales;f__Rikenellaceae;g__Alistipes;s__uncultured bacterium	293	119	96	8	151	289	5	182	56	320	125	4	29	15	12	3	3	61	147	70	3	13	108	80
k__Bacteria;p__Firmicutes;c__Bacilli;o__Erysipelotrichales;f__Erysipelatoclostridiaceae;g__Erysipelatoclostridium;s__Massiliomicrobiota timonensis	22	92	113	105	28	2	62	20	33	9	267	13	11	42	26	17	17	1	29	54	67	54	0	15
k__Bacteria;p__Firmicutes;c__Clostridia;o__Lachnospirales;f__Lachnospiraceae;g__Blautia;s__uncultured bacterium	0	0	0	0	0	0	0	0	0	0	0	0	0	0	0	0	0	0	0	0	0	1	0	0
k__Bacteria;p__Firmicutes;c__Clostridia;o__Oscillospirales;f__Oscillospiraceae;g__UCG-002;s__uncultured bacterium	0	0	0	0	0	0	1	0	0	0	0	0	0	0	1	1	0	1	1	1	0	0	3	0
k__Bacteria;p__Firmicutes;c__Bacilli;o__Lactobacillales;f__Lactobacillaceae;g__Ligilactobacillus;s__Lactobacillus salivarius	27	1	4	1	2	0	3	2	4	5	2	1	9	4	1	1	1	4	4	1	7	14	1	8
k__Bacteria;p__Firmicutes;c__Clostridia;o__Lachnospirales;f__Lachnospiraceae;g__Lachnospiraceae UCG-006;s__uncultured bacterium	0	0	0	0	2	1	0	0	0	1	0	0	0	0	0	0	0	2	1	0	0	1	1	0
k__Bacteria;p__Firmicutes;c__Clostridia;o__Oscillospirales;f__Ruminococcaceae;g__Ruminococcus;s__uncultured bacterium	1	0	0	0	0	0	0	0	0	0	0	0	0	0	0	0	0	0	0	0	0	0	0	0
k__Bacteria;p__Firmicutes;c__Clostridia;o__Peptostreptococcales-Tissierellales;f__Peptostreptococcaceae;g__Romboutsia;s__uncultured bacterium	1	0	1	0	0	0	0	0	0	0	0	0	0	0	2	1	1	1	1	1	1	1	0	2
k__Bacteria;p__Firmicutes;c__Clostridia;o__Oscillospirales;f__Ruminococcaceae;g__Faecalibacterium;s__uncultured bacterium	0	1	0	0	0	0	1	0	0	0	0	0	0	0	0	0	0	0	1	0	0	0	0	0
k__Bacteria;p__Firmicutes;c__Clostridia;o__Oscillospirales;f__Ruminococcaceae;g__Incertae Sedis;s__uncultured bacterium	85	80	87	123	73	27	165	92	272	544	270	100	51	333	93	247	64	277	132	140	94	95	58	28
k__Bacteria;p__Firmicutes;c__Bacilli;o__Lactobacillales;f__Streptococcaceae;g__Streptococcus;s__Streptococcus gallolyticus	1	3	5	11	3	1	5	0	6	3	9	10	10	5	6	4	1	1	4	2	13	1	5	8
k__Bacteria;p__Firmicutes;c__Clostridia;o__Oscillospirales;f__Butyricicoccaceae;g__UCG-009;s__uncultured bacterium	0	0	0	0	0	0	0	0	0	0	0	0	1	0	0	0	0	0	0	0	1	0	0	0
k__Bacteria;p__Firmicutes;c__Clostridia;o__Oscillospirales;f__Oscillospiraceae;g__Intestinimonas;s__uncultured bacterium	0	2	2	2	2	3	1	1	3	1	2	5	0	5	1	6	4	1	4	2	0	1	0	3
k__Bacteria;p__Firmicutes;c__Clostridia;o__Lachnospirales;f__Lachnospiraceae;g__[Ruminococcus] torques group;s__uncultured bacterium	5	0	0	1	0	1	1	0	2	1	3	1	1	2	0	2	1	1	0	3	2	1	3	1
k__Bacteria;p__Firmicutes;c__Clostridia;o__Oscillospirales;f__Ruminococcaceae;g__Incertae Sedis;s__uncultured bacterium	0	0	0	0	0	0	0	0	0	0	0	0	0	1	0	0	0	0	0	0	0	0	1	0
k__Bacteria;p__Firmicutes;c__Clostridia;o__Oscillospirales;f__Ruminococcaceae;g__Faecalibacterium;s__uncultured bacterium	3	6	10	7	2	2	10	10	8	5	5	6	4	3	6	5	4	6	6	9	3	3	1	6
k__Bacteria;p__Firmicutes;c__Clostridia;o__Oscillospirales;f__Butyricicoccaceae;g__UCG-009;s__uncultured bacterium	2	1	11	26	12	3	1	1	0	9	0	0	37	2	7	11	5	2	0	20	12	0	58	6
k__Bacteria;p__Firmicutes;c__Clostridia;o__Lachnospirales;f__Lachnospiraceae;g__[Ruminococcus] torques group;s__uncultured bacterium	1	0	0	3	1	0	1	1	2	3	2	0	2	1	1	0	0	1	3	4	1	0	3	0
k__Bacteria;p__Firmicutes;c__Clostridia;o__Lachnospirales;f__Lachnospiraceae;g__Anaerostipes;s__uncultured bacterium	0	1	0	0	0	0	0	0	0	0	0	0	0	0	0	0	0	0	0	0	0	0	0	0
k__Bacteria;p__Firmicutes;c__Clostridia;o__Lachnospirales;f__Lachnospiraceae;g__[Ruminococcus] torques group;s__uncultured bacterium	3	2	4	5	0	0	2	30	49	2	3	0	1	0	33	0	5	0	2	28	28	1	1	3
k__Bacteria;p__Firmicutes;c__Bacilli;o__Lactobacillales;f__Lactobacillaceae;g__Ligilactobacillus;s__Lactobacillus salivarius	0	0	0	0	0	0	0	0	0	0	0	0	0	0	0	0	0	0	0	0	0	1	0	0
k__Bacteria;p__Firmicutes;c__Clostridia;o__Oscillospirales;f__UCG-010;g__uncultured bacterium;s__unknown	0	0	1	4	0	2	0	3	0	5	0	0	0	0	1	0	0	4	1	4	18	0	0	1
k__Bacteria;p__Firmicutes;c__Bacilli;o__Erysipelotrichales;f__Erysipelatoclostridiaceae;g__Erysipelatoclostridium;s__[Clostridium] spiroforme DSM 1552	85	195	94	187	15	15	80	150	62	84	25	39	20	91	35	79	35	58	15	145	59	90	177	39
k__Bacteria;p__Firmicutes;c__Clostridia;o__Lachnospirales;f__Lachnospiraceae;g__[Ruminococcus] torques group;s__uncultured bacterium	19	9	12	2	76	53	1	6	13	23	44	238	7	43	33	81	2	40	16	27	2	94	3	14
k__Bacteria;p__Firmicutes;c__Clostridia;o__Oscillospirales;f__Ruminococcaceae;g__uncultured;s__uncultured bacterium	25	31	2	3	0	2	5	55	17	15	21	81	46	24	6	61	42	0	8	9	8	4	0	0
k__Bacteria;p__Firmicutes;c__Bacilli;o__Lactobacillales;f__Lactobacillaceae;g__Ligilactobacillus;s__Lactobacillus sp. 30A	9	0	0	0	2	0	0	0	0	0	0	0	3	1	0	0	0	1	0	0	1	1	0	4
k__Bacteria;p__Firmicutes;c__Clostridia;o__Peptococcales;f__Peptococcaceae;g__uncultured;s__metagenome	1	1	1	2	2	4	1	2	2	0	3	2	2	2	1	1	2	0	0	1	0	0	0	1
k__Bacteria;p__Firmicutes;c__Clostridia;o__Lachnospirales;f__Lachnospiraceae;g__Blautia;s__uncultured bacterium	0	1	0	1	1	2	2	0	1	0	1	1	0	1	0	1	0	5	0	0	1	17	6	1
k__Bacteria;p__Firmicutes;c__Clostridia;o__Oscillospirales;f__Ruminococcaceae;g__Faecalibacterium;s__uncultured bacterium	0	0	0	0	0	0	0	0	0	1	0	0	0	0	0	0	0	0	0	0	0	0	0	0
k__Bacteria;p__Firmicutes;c__Clostridia;o__Clostridia UCG-014;f__uncultured bacterium;g__unknown;s__unknown	2	11	0	1	0	0	0	0	0	0	0	0	7	5	0	0	0	0	0	1	0	0	0	0
k__Bacteria;p__Firmicutes;c__Clostridia;o__Monoglobales;f__Monoglobaceae;g__Monoglobus;s__uncultured bacterium	1	0	0	3	0	0	1	0	1	0	0	0	0	0	0	0	0	0	0	0	0	0	0	0
k__Bacteria;p__Firmicutes;c__Clostridia;o__Oscillospirales;f__Ruminococcaceae;g__Paludicola;s__Paludicola psychrotolerans	14	9	5	16	3	2	13	12	12	9	0	8	7	8	5	9	6	3	3	4	9	1	4	5
k__Bacteria;p__Firmicutes;c__Clostridia;o__Clostridia vadinBB60 group;f__uncultured bacterium;g__unknown;s__unknown	12	2	4	0	14	7	4	2	3	2	4	15	2	2	1	19	1	7	7	2	0	1	1	2
k__Bacteria;p__Firmicutes;c__Clostridia;o__Lachnospirales;f__Lachnospiraceae;g__uncultured;s__uncultured bacterium	10	3	9	2	2	2	1	0	4	14	11	1	7	0	0	1	17	4	7	1	3	37	7	2
k__Bacteria;p__Bacteroidota;c__Bacteroidia;o__Bacteroidales;f__Bacteroidaceae;g__Bacteroides;s__uncultured bacterium	0	0	0	0	0	0	0	0	0	1	0	0	0	0	0	0	0	0	0	0	0	0	0	1
k__Bacteria;p__Firmicutes;c__Clostridia;o__Clostridia UCG-014;f__uncultured bacterium;g__unknown;s__unknown	1	0	0	0	0	0	0	0	0	0	0	0	0	0	0	0	0	0	0	0	0	0	0	0
k__Bacteria;p__Firmicutes;c__Bacilli;o__Lactobacillales;f__Lactobacillaceae;g__Limosilactobacillus;s__uncultured bacterium	1	0	1	0	0	0	0	0	0	0	0	0	1	0	0	0	0	0	0	0	2	0	0	0
k__Bacteria;p__Firmicutes;c__Clostridia;o__Lachnospirales;f__Lachnospiraceae;g__[Eubacterium] oxidoreducens group;s__uncultured bacterium	0	1	1	1	0	0	0	1	1	1	1	1	1	0	0	0	1	0	0	1	1	1	1	1
k__Bacteria;p__Firmicutes;c__Clostridia;o__Oscillospirales;f__Butyricicoccaceae;g__Butyricicoccus;s__uncultured bacterium	0	0	0	1	0	0	0	0	0	0	0	0	0	0	0	0	0	0	0	0	0	0	0	0
k__Bacteria;p__Firmicutes;c__Clostridia;o__Oscillospirales;f__UCG-011;g__uncultured bacterium;s__unknown	1	0	0	0	1	0	1	0	1	0	0	0	2	0	1	0	2	0	1	1	0	1	0	2
k__Bacteria;p__Firmicutes;c__Clostridia;o__Oscillospirales;f__Ruminococcaceae;g__Negativibacillus;s__uncultured bacterium	7	35	39	12	3	21	19	2	6	29	0	1	6	6	26	158	4	50	2	17	6	59	123	8
k__Bacteria;p__Firmicutes;c__Clostridia;o__Oscillospirales;f__Oscillospiraceae;g__uncultured;s__uncultured bacterium	0	0	0	0	0	1	0	0	0	0	0	0	0	0	0	0	0	0	0	0	0	0	1	0
k__Bacteria;p__Firmicutes;c__Bacilli;o__Lactobacillales;f__Streptococcaceae;g__Streptococcus;s__uncultured bacterium	0	0	1	2	0	0	2	0	1	1	2	2	2	1	0	1	0	0	0	1	2	2	0	2
k__Bacteria;p__Firmicutes;c__Clostridia;o__Oscillospirales;f__Ruminococcaceae;g__Subdoligranulum;s__uncultured bacterium	0	1	0	0	0	0	0	0	0	1	0	0	0	1	0	0	0	0	0	0	0	0	1	1
k__Bacteria;p__Firmicutes;c__Clostridia;o__Clostridia UCG-014;f__uncultured rumen bacterium;g__unknown;s__unknown	0	7	0	0	0	0	0	0	10	0	0	0	0	5	1	0	0	0	1	0	0	0	0	0
k__Bacteria;p__Firmicutes;c__Clostridia;o__Lachnospirales;f__Lachnospiraceae;g__[Eubacterium] hallii group;s__uncultured bacterium	0	53	62	20	62	0	20	34	18	35	4	3	12	4	9	1	9	12	48	15	2	46	25	85
k__Bacteria;p__Firmicutes;c__Clostridia;o__Oscillospirales;f__Ruminococcaceae;g__Subdoligranulum;s__uncultured bacterium	1	0	0	0	0	0	0	0	0	0	0	0	0	0	0	0	0	0	0	0	0	0	0	0
k__Bacteria;p__Firmicutes;c__Clostridia;o__Oscillospirales;f__Oscillospiraceae;g__uncultured;s__uncultured bacterium	1	0	0	0	0	0	0	0	0	0	0	0	0	0	0	0	0	0	0	0	0	0	0	0
k__Bacteria;p__Firmicutes;c__Clostridia;o__Christensenellales;f__Christensenellaceae;g__Christensenellaceae R-7 group;s__uncultured bacterium	1	0	0	0	1	0	2	0	0	0	0	0	2	0	0	0	0	0	0	0	0	0	0	0
k__Bacteria;p__Firmicutes;c__Clostridia;o__Oscillospirales;f__UCG-010;g__uncultured bacterium;s__unknown	0	0	0	0	0	0	0	0	0	0	0	1	0	0	0	1	0	0	0	0	0	0	1	0
k__Bacteria;p__Firmicutes;c__Clostridia;o__Oscillospirales;f__Oscillospiraceae;g__UCG-005;s__uncultured bacterium	3	18	5	0	4	6	4	3	1	6	0	6	6	3	0	7	3	6	1	6	2	3	11	6
k__Bacteria;p__Firmicutes;c__Bacilli;o__Lactobacillales;f__Lactobacillaceae;g__Lactobacillus;s__uncultured bacterium	1	0	0	0	0	0	0	0	0	0	0	3	2	0	0	0	0	0	0	0	0	0	0	0
k__Bacteria;p__Firmicutes;c__Clostridia;o__Lachnospirales;f__Lachnospiraceae;g__Lachnospiraceae UCG-010;s__uncultured bacterium	1	0	1	0	0	0	0	0	0	0	0	1	0	0	0	0	0	0	0	0	0	0	0	0
k__Bacteria;p__Firmicutes;c__Clostridia;o__Lachnospirales;f__Lachnospiraceae;g__[Ruminococcus] torques group;s__uncultured organism	0	1	1	1	0	0	0	0	0	0	0	0	0	0	0	0	0	0	1	0	0	0	0	5
k__Bacteria;p__Firmicutes;c__Bacilli;o__Erysipelotrichales;f__Erysipelotrichaceae;g__Turicibacter;s__uncultured bacterium	1	2	1	4	0	1	0	0	1	0	0	1	1	0	4	1	1	0	1	2	0	1	2	4
k__Bacteria;p__Bacteroidota;c__Bacteroidia;o__Bacteroidales;f__Bacteroidaceae;g__Bacteroides;s__uncultured organism	3	0	1	1	1	3	1	2	0	5	0	1	4	6	4	0	0	2	0	1	0	1	4	1
k__Bacteria;p__Firmicutes;c__Bacilli;o__Erysipelotrichales;f__Erysipelatoclostridiaceae;g__uncultured;s__uncultured bacterium	0	2	1	0	1	0	0	0	1	0	2	0	2	1	0	2	1	2	0	0	1	3	4	1
k__Bacteria;p__Firmicutes;c__Clostridia;o__Oscillospirales;f__Ruminococcaceae;g__Subdoligranulum;s__uncultured bacterium	0	0	0	0	0	0	0	0	1	0	0	0	0	0	0	0	0	0	0	0	0	0	0	1
k__Bacteria;p__Proteobacteria;c__Gammaproteobacteria;o__Enterobacterales;f__Enterobacteriaceae;g__Escherichia-Shigella;s__uncultured bacterium	1	0	0	0	2	0	0	0	0	0	0	0	0	0	0	0	0	0	0	2	1	3	1	2
k__Bacteria;p__Firmicutes;c__Clostridia;o__Lachnospirales;f__Lachnospiraceae;g__uncultured;s__uncultured bacterium	0	0	0	0	0	0	1	0	1	0	0	0	0	0	0	0	0	0	0	0	0	0	0	0
k__Bacteria;p__Firmicutes;c__Clostridia;o__Oscillospirales;f__Ruminococcaceae;g__Faecalibacterium;s__uncultured bacterium	2	1	4	1	18	5	2	1	2	5	4	1	1	0	13	3	2	5	7	14	29	21	20	22
k__Bacteria;p__Firmicutes;c__Clostridia;o__Oscillospirales;f__Ruminococcaceae;g__uncultured;s__uncultured bacterium	1	0	0	2	2	0	1	0	3	0	3	3	2	2	0	0	0	4	1	1	0	1	0	0
k__Bacteria;p__Firmicutes;c__Clostridia;o__Oscillospirales;f__Ruminococcaceae;g__Ruminococcus;s__uncultured bacterium	0	1	0	0	0	0	0	0	0	0	0	0	0	0	0	0	0	0	0	0	0	0	0	0
k__Bacteria;p__Firmicutes;c__Clostridia;o__Lachnospirales;f__Lachnospiraceae;g__Lachnospiraceae NK4A136 group;s__uncultured bacterium	1	22	0	19	1	0	0	16	0	0	0	0	0	0	0	0	0	3	5	3	1	0	40	0
k__Bacteria;p__Firmicutes;c__Clostridia;o__Oscillospirales;f__Ruminococcaceae;g__uncultured;s__uncultured bacterium	54	41	63	21	60	35	38	16	58	48	4	96	150	57	147	69	29	430	2	39	43	43	75	55
k__Bacteria;p__Firmicutes;c__Clostridia;o__Oscillospirales;f__Ruminococcaceae;g__Faecalibacterium;s__uncultured bacterium	4070	3841	3571	2745	1241	107	1379	919	1737	4022	1604	3846	3776	2918	3540	5478	5257	793	3340	2824	2202	3597	258	5558
k__Bacteria;p__Firmicutes;c__Clostridia;o__Lachnospirales;f__Lachnospiraceae;g__Roseburia;s__uncultured organism	1	0	0	0	0	0	2	1	1	2	0	1	3	0	2	4	3	1	1	2	0	2	0	0
k__Bacteria;p__Firmicutes;c__Clostridia;o__Lachnospirales;f__Lachnospiraceae;g__Hungatella;s__uncultured organism	1	0	0	0	0	0	0	0	0	1	0	0	0	0	0	0	0	0	0	0	0	0	0	0
k__Bacteria;p__Bacteroidota;c__Bacteroidia;o__Bacteroidales;f__Bacteroidaceae;g__Bacteroides;s__uncultured bacterium	0	1	3	1	2	4	2	1	1	6	0	4	5	9	4	0	0	6	0	1	0	1	12	4
k__Bacteria;p__Firmicutes;c__Clostridia;o__Oscillospirales;f__Oscillospiraceae;g__UCG-005;s__uncultured bacterium	32	27	16	99	62	567	12	38	8	272	4	127	11	61	140	72	327	71	31	143	488	6	329	37
k__Bacteria;p__Firmicutes;c__Clostridia;o__Clostridia UCG-014;f__uncultured bacterium;g__unknown;s__unknown	0	3	0	0	1	5	3	2	0	1	1	1	1	1	3	0	1	2	2	5	0	3	0	0
k__Bacteria;p__Firmicutes;c__Clostridia;o__Oscillospirales;f__Ruminococcaceae;g__Faecalibacterium;s__uncultured Clostridiaceae bacterium	0	0	2	0	0	0	0	0	0	0	0	0	0	0	0	0	0	0	0	2	0	1	0	0
k__Bacteria;p__Firmicutes;c__Clostridia;o__Lachnospirales;f__Lachnospiraceae;g__uncultured;s__uncultured organism	2	1	0	1	2	3	1	1	0	0	0	4	1	0	2	0	0	0	1	2	0	1	0	0
k__Bacteria;p__Bacteroidota;c__Bacteroidia;o__Bacteroidales;f__Bacteroidaceae;g__Bacteroides;s__uncultured organism	0	0	0	0	0	0	0	0	0	1	0	1	1	1	0	0	0	1	0	0	0	0	0	0
k__Bacteria;p__Firmicutes;c__Clostridia;o__Oscillospirales;f__Oscillospiraceae;g__Oscillibacter;s__uncultured bacterium	1	7	6	5	7	1	5	1	10	0	6	5	9	22	4	3	0	11	12	3	0	6	0	4
k__Bacteria;p__Firmicutes;c__Clostridia;o__Lachnospirales;f__Lachnospiraceae;g__Roseburia;s__uncultured bacterium	0	0	0	0	0	0	0	0	0	1	0	0	0	0	0	0	0	0	0	0	0	0	0	0
k__Bacteria;p__Firmicutes;c__Clostridia;o__Oscillospirales;f__Oscillospiraceae;g__Colidextribacter;s__uncultured bacterium	1	1	0	4	0	0	0	0	0	9	0	1	0	0	1	0	0	0	0	1	0	0	0	0
k__Bacteria;p__Firmicutes;c__Bacilli;o__Lactobacillales;f__Streptococcaceae;g__Streptococcus;s__Streptococcus gallolyticus subsp. macedonicus	0	0	1	0	0	0	0	0	1	0	0	0	0	0	0	0	0	0	1	0	1	0	0	0
k__Bacteria;p__Firmicutes;c__Clostridia;o__Oscillospirales;f__[Eubacterium] coprostanoligenes group;g__uncultured bacterium;s__unknown	2	0	0	0	0	0	0	0	0	0	0	0	0	0	0	0	0	0	0	0	0	0	0	0
k__Bacteria;p__Firmicutes;c__Clostridia;o__Lachnospirales;f__Lachnospiraceae;g__Lachnospiraceae UCG-008;s__uncultured bacterium	2	4	2	1	7	0	6	3	5	2	5	1	14	2	4	8	5	13	0	10	2	3	7	6
k__Bacteria;p__Proteobacteria;c__Gammaproteobacteria;o__Enterobacterales;f__Enterobacteriaceae;g__Escherichia-Shigella;s__uncultured bacterium	0	1	0	0	1	0	0	0	0	0	0	0	0	0	0	0	0	0	0	0	1	0	0	1
k__Bacteria;p__Firmicutes;c__Bacilli;o__Lactobacillales;f__Streptococcaceae;g__Streptococcus;s__uncultured bacterium	0	0	1	4	0	0	1	1	0	1	0	0	0	1	0	0	0	0	2	0	1	0	1	0
k__Bacteria;p__Bacteroidota;c__Bacteroidia;o__Bacteroidales;f__Bacteroidaceae;g__Bacteroides;s__uncultured bacterium	0	0	0	0	1	1	0	0	0	3	0	3	1	1	1	0	0	1	1	0	0	1	3	2
k__Bacteria;p__Firmicutes;c__Bacilli;o__Lactobacillales;f__Lactobacillaceae;g__Ligilactobacillus;s__Lactobacillus salivarius	8	0	3	2	1	0	0	0	0	1	0	2	3	1	0	1	0	1	0	0	1	2	1	2
k__Bacteria;p__Bacteroidota;c__Bacteroidia;o__Bacteroidales;f__Rikenellaceae;g__Alistipes;s__uncultured bacterium	2	1	1	2	2	0	1	0	1	1	1	1	0	2	0	2	1	2	0	0	2	0	2	2
k__Bacteria;p__Firmicutes;c__Clostridia;o__Lachnospirales;f__Lachnospiraceae;g__uncultured;s__uncultured organism	0	0	0	1	0	0	0	1	0	3	2	0	0	0	1	0	1	0	0	0	0	0	2	1
k__Bacteria;p__Firmicutes;c__Clostridia;o__Lachnospirales;f__Lachnospiraceae;g__Lachnoclostridium;s__uncultured bacterium	0	0	0	0	0	0	0	0	1	0	1	0	0	2	1	0	0	1	0	0	0	0	0	0
k__Bacteria;p__Firmicutes;c__Clostridia;o__Lachnospirales;f__Lachnospiraceae;g__Blautia;s__uncultured bacterium	1	0	0	0	0	0	0	0	0	0	0	0	0	0	0	0	0	0	0	0	0	1	2	0
k__Bacteria;p__Firmicutes;c__Clostridia;o__Clostridia UCG-014;f__uncultured bacterium;g__unknown;s__unknown	11	185	48	66	8	13	138	112	8	2	12	4	69	28	2	2	8	6	22	11	1	3	10	2
k__Bacteria;p__Firmicutes;c__Clostridia;o__Clostridia vadinBB60 group;f__uncultured bacterium;g__unknown;s__unknown	15	6	9	1	16	28	5	3	3	4	4	9	2	2	1	5	6	11	10	3	1	8	3	7
k__Bacteria;p__Proteobacteria;c__Gammaproteobacteria;o__Enterobacterales;f__Enterobacteriaceae;g__Escherichia-Shigella;s__uncultured bacterium	0	0	0	1	0	0	0	1	1	0	0	0	0	0	2	0	0	0	0	1	1	1	0	3
k__Bacteria;p__Firmicutes;c__Clostridia;o__Monoglobales;f__Monoglobaceae;g__Monoglobus;s__uncultured bacterium	8	3	0	0	3	0	0	0	0	1	0	0	10	0	4	0	3	5	2	7	0	1	0	0
k__Bacteria;p__Firmicutes;c__Clostridia;o__Clostridia vadinBB60 group;f__uncultured bacterium;g__unknown;s__unknown	0	2	0	0	0	0	0	0	0	0	0	0	0	0	0	0	0	1	1	0	0	0	0	1
k__Bacteria;p__Firmicutes;c__Clostridia;o__Oscillospirales;f__Ruminococcaceae;g__Faecalibacterium;s__uncultured bacterium	1	0	0	0	0	0	0	0	0	0	0	0	0	0	0	0	0	0	0	0	0	1	0	0
k__Bacteria;p__Firmicutes;c__Clostridia;o__Lachnospirales;f__Lachnospiraceae;g__GCA-900066575;s__uncultured bacterium	0	0	0	1	0	0	0	0	0	0	0	1	1	0	0	0	0	0	0	0	0	0	0	1
k__Bacteria;p__Firmicutes;c__Clostridia;o__Clostridia UCG-014;f__uncultured bacterium;g__unknown;s__unknown	110	102	84	34	27	180	174	117	199	45	4	23	83	83	35	361	53	57	230	58	29	178	97	36
k__Bacteria;p__Firmicutes;c__Clostridia;o__Oscillospirales;f__Ruminococcaceae;g__uncultured;s__uncultured bacterium	10	16	25	53	4	24	18	18	24	72	44	72	2	45	23	82	40	47	112	43	118	13	9	12
k__Bacteria;p__Bacteroidota;c__Bacteroidia;o__Bacteroidales;f__Rikenellaceae;g__Alistipes;s__uncultured bacterium	1	0	0	0	2	2	59	1	0	1	0	1	1	0	0	13	484	0	0	1	2	1	5	1
k__Bacteria;p__Bacteroidota;c__Bacteroidia;o__Bacteroidales;f__Bacteroidaceae;g__Bacteroides;s__uncultured bacterium	0	0	1	2	0	1	0	1	0	3	0	0	1	2	1	0	0	2	1	0	0	1	1	1
k__Bacteria;p__Firmicutes;c__Clostridia;o__Oscillospirales;f__Ruminococcaceae;g__uncultured bacterium;s__unknown	4	3	2	2	1	1	2	2	1	1	0	3	1	1	0	0	2	2	7	2	1	0	1	3
k__Bacteria;p__Firmicutes;c__Negativicutes;o__Veillonellales-Selenomonadales;f__Veillonellaceae;g__Megasphaera;s__uncultured bacterium	17	0	0	0	0	1	0	0	1	0	1	1	1	1	0	0	33	1	0	0	0	0	0	3
k__Bacteria;p__Firmicutes;c__Bacilli;o__Lactobacillales;f__Streptococcaceae;g__Streptococcus;s__uncultured bacterium	7	7	23	34	6	6	35	4	22	12	22	12	23	16	20	17	5	2	26	12	35	8	10	23
k__Bacteria;p__Firmicutes;c__Clostridia;o__Oscillospirales;f__Ruminococcaceae;g__Faecalibacterium;s__uncultured bacterium	44	38	40	32	13	3	27	16	27	41	136	42	41	30	24	49	46	11	25	22	17	34	7	45
k__Bacteria;p__Firmicutes;c__Clostridia;o__Monoglobales;f__Monoglobaceae;g__Monoglobus;s__uncultured bacterium	2	6	29	6	4	10	9	9	27	5	7	2	4	12	7	2	15	6	5	1	0	1	0	12
k__Bacteria;p__Bacteroidota;c__Bacteroidia;o__Bacteroidales;f__Bacteroidaceae;g__Bacteroides;s__uncultured organism	3	1	4	4	4	7	2	6	2	14	0	1	10	12	5	0	0	12	1	2	1	3	22	6
k__Bacteria;p__Firmicutes;c__Clostridia;o__Oscillospirales;f__Ruminococcaceae;g__uncultured;s__uncultured organism	0	0	0	1	0	0	0	1	0	0	0	0	0	0	0	0	0	0	0	0	0	0	0	1
k__Bacteria;p__Proteobacteria;c__Gammaproteobacteria;o__Enterobacterales;f__Enterobacteriaceae;g__Citrobacter;s__Citrobacter farmeri	3	0	0	0	0	0	0	0	1	0	0	2	0	0	0	0	4	2	0	0	0	0	1	0
k__Bacteria;p__Firmicutes;c__Clostridia;o__Clostridia UCG-014;f__uncultured bacterium;g__unknown;s__unknown	0	0	0	0	0	0	0	0	0	0	0	0	0	0	0	0	0	1	0	0	0	0	0	0
k__Bacteria;p__Firmicutes;c__Clostridia;o__Christensenellales;f__Christensenellaceae;g__Christensenellaceae R-7 group;s__uncultured bacterium	1	0	0	0	1	1	1	1	2	1	1	1	0	0	0	0	2	1	0	1	0	0	0	1
k__Bacteria;p__Bacteroidota;c__Bacteroidia;o__Bacteroidales;f__Bacteroidaceae;g__Bacteroides;s__uncultured bacterium	0	1	1	0	1	0	1	1	0	0	0	1	1	2	3	0	0	1	1	0	1	2	3	1
k__Bacteria;p__Firmicutes;c__Clostridia;o__Oscillospirales;f__Ruminococcaceae;g__Incertae Sedis;s__uncultured bacterium	0	1	0	1	0	0	0	0	2	1	1	0	0	2	1	0	0	2	1	1	1	1	0	1
k__Bacteria;p__Firmicutes;c__Clostridia;o__Oscillospirales;f__Oscillospiraceae;g__Flavonifractor;s__Clostridiales bacterium 30-4c	31	6	1	20	12	3	1	2	5	16	0	8	2	7	5	0	1	25	0	1	0	7	13	1
k__Bacteria;p__Firmicutes;c__Bacilli;o__Lactobacillales;f__Lactobacillaceae;g__Ligilactobacillus;s__Lactobacillus salivarius	2	0	0	0	0	0	0	0	0	0	0	0	0	0	0	0	0	0	1	0	0	0	0	0
k__Bacteria;p__Firmicutes;c__Clostridia;o__Clostridia UCG-014;f__uncultured bacterium;g__unknown;s__unknown	0	0	0	0	0	0	0	0	0	0	0	1	0	0	1	0	0	0	0	0	0	0	0	0
k__Bacteria;p__Firmicutes;c__Bacilli;o__Lactobacillales;f__Lactobacillaceae;g__Lactobacillus;s__Lactobacillus crispatus	0	0	1	0	1	0	0	0	1	0	0	0	5	0	0	0	0	1	0	0	1	1	0	3
k__Bacteria;p__Firmicutes;c__Clostridia;o__Oscillospirales;f__Ruminococcaceae;g__Subdoligranulum;s__uncultured bacterium	1	0	0	0	0	0	0	0	0	0	0	0	0	0	0	0	0	0	0	0	0	0	0	0
k__Bacteria;p__Firmicutes;c__Clostridia;o__Lachnospirales;f__Lachnospiraceae;g__Lachnoclostridium;s__uncultured bacterium	1	0	0	0	0	0	0	0	0	0	0	0	0	0	0	0	0	0	0	0	0	0	0	0
k__Bacteria;p__Proteobacteria;c__Gammaproteobacteria;o__Enterobacterales;f__Enterobacteriaceae;g__Escherichia-Shigella;s__uncultured bacterium	0	0	0	0	0	0	0	0	0	0	0	0	0	0	1	0	0	0	0	0	0	0	0	1
k__Bacteria;p__Firmicutes;c__Clostridia;o__Clostridia UCG-014;f__uncultured bacterium;g__unknown;s__unknown	2	0	0	2	1	0	1	0	0	0	0	0	0	0	0	0	2	0	0	0	0	1	0	0
k__Bacteria;p__Firmicutes;c__Clostridia;o__Lachnospirales;f__Lachnospiraceae;g__Blautia;s__uncultured bacterium	1	8	5	4	2	3	1	2	3	6	5	3	2	1	3	0	1	12	3	6	2	8	4	2
k__Bacteria;p__Firmicutes;c__Clostridia;o__Lachnospirales;f__Lachnospiraceae;g__[Eubacterium] oxidoreducens group;s__uncultured bacterium	24	13	39	13	108	60	12	64	55	9	43	25	19	41	14	16	30	16	45	5	2	4	58	17
k__Bacteria;p__Firmicutes;c__Clostridia;o__Lachnospirales;f__Lachnospiraceae;g__Lachnoclostridium;s__uncultured bacterium	2	16	2	8	3	3	3	3	4	4	9	2	7	2	1	4	4	1	2	2	2	3	3	1
k__Bacteria;p__Firmicutes;c__Bacilli;o__Lactobacillales;f__Streptococcaceae;g__Streptococcus;s__uncultured bacterium	0	0	3	5	1	1	3	0	4	2	2	2	1	1	3	2	1	1	2	0	5	1	2	4
k__Bacteria;p__Proteobacteria;c__Gammaproteobacteria;o__Enterobacterales;f__Enterobacteriaceae;g__Escherichia-Shigella;s__uncultured bacterium	0	1	1	1	1	1	0	0	1	1	0	0	0	0	1	0	0	0	3	0	2	0	1	3
k__Bacteria;p__Firmicutes;c__Clostridia;o__Oscillospirales;f__UCG-010;g__uncultured bacterium;s__unknown	1	1	8	0	57	1	0	1	3	0	1	4	8	2	0	0	1	10	2	0	0	0	3	3
k__Bacteria;p__Firmicutes;c__Clostridia;o__Clostridia UCG-014;f__uncultured rumen bacterium;g__unknown;s__unknown	1	1	0	0	0	0	0	0	0	0	0	0	0	0	0	0	0	0	0	0	0	0	0	0
k__Bacteria;p__Firmicutes;c__Clostridia;o__Monoglobales;f__Monoglobaceae;g__Monoglobus;s__uncultured bacterium	1	0	0	0	0	1	0	0	0	0	0	0	0	0	0	0	0	1	2	0	0	0	1	0
k__Bacteria;p__Firmicutes;c__Clostridia;o__Oscillospirales;f__Ruminococcaceae;g__Ruminococcus;s__uncultured organism	0	2	0	0	0	2	1	0	0	1	0	4	1	1	0	1	1	1	1	1	1	3	11	1
k__Bacteria;p__Firmicutes;c__Clostridia;o__Clostridia UCG-014;f__uncultured Clostridiales bacterium;g__unknown;s__unknown	1	0	0	0	0	0	0	1	0	0	0	0	0	0	0	0	0	1	1	0	0	0	0	0
k__Bacteria;p__Firmicutes;c__Clostridia;o__Clostridia UCG-014;f__uncultured bacterium;g__unknown;s__unknown	1	0	0	0	1	4	0	0	2	0	0	0	0	0	0	0	4	2	0	0	0	0	0	0
k__Bacteria;p__Firmicutes;c__Negativicutes;o__Acidaminococcales;f__Acidaminococcaceae;g__Phascolarctobacterium;s__Ruminococcus sp. N15.MGS-57	0	1	0	0	0	0	0	0	0	1	0	0	0	0	0	0	0	0	1	0	0	1	0	0
k__Bacteria;p__Firmicutes;c__Clostridia;o__Clostridia UCG-014;f__uncultured bacterium;g__unknown;s__unknown	12	1	1	1	21	62	1	14	7	15	1	8	12	1	6	18	125	12	6	17	2	7	10	24
k__Bacteria;p__Proteobacteria;c__Gammaproteobacteria;o__Enterobacterales;f__Enterobacteriaceae;g__Escherichia-Shigella;s__uncultured bacterium	0	0	0	0	0	0	0	0	0	0	0	0	0	0	0	0	0	0	1	0	0	0	0	0
k__Bacteria;p__Firmicutes;c__Clostridia;o__Oscillospirales;f__Oscillospiraceae;g__uncultured;s__uncultured bacterium	12	0	1	1	1	3	1	0	0	2	1	1	1	1	2	0	30	3	1	1	0	0	2	0
k__Bacteria;p__Firmicutes;c__Clostridia;o__Oscillospirales;f__Ruminococcaceae;g__uncultured;s__uncultured bacterium	7	24	3	8	6	8	4	9	6	15	7	9	19	5	7	22	2	7	10	4	8	10	18	4
k__Bacteria;p__Firmicutes;c__Bacilli;o__RF39;f__uncultured bacterium;g__unknown;s__unknown	10	0	0	0	8	11	1	3	0	0	8	0	0	0	0	0	0	4	0	0	0	0	0	7
k__Bacteria;p__Firmicutes;c__Bacilli;o__Lactobacillales;f__Streptococcaceae;g__Streptococcus;s__Streptococcus gallolyticus subsp. pasteurianus	0	2	5	3	3	1	5	0	8	2	5	4	6	5	5	2	1	1	5	3	7	3	2	4
k__Bacteria;p__Firmicutes;c__Clostridia;o__Oscillospirales;f__Ruminococcaceae;g__uncultured;s__uncultured bacterium	1	1	1	1	6	0	2	0	2	1	0	2	3	0	0	3	2	1	1	1	1	0	1	0
k__Bacteria;p__Firmicutes;c__Clostridia;o__Oscillospirales;f__Oscillospiraceae;g__uncultured;s__uncultured bacterium	0	0	0	0	0	0	0	0	1	0	0	0	0	0	0	0	0	0	0	0	0	0	0	0
k__Bacteria;p__Bacteroidota;c__Bacteroidia;o__Bacteroidales;f__Bacteroidaceae;g__Bacteroides;s__uncultured organism	0	0	0	0	0	0	0	0	0	0	0	0	0	0	1	0	0	0	0	0	0	0	0	0
k__Bacteria;p__Firmicutes;c__Clostridia;o__Clostridia UCG-014;f__uncultured bacterium;g__unknown;s__unknown	0	1	0	0	1	1	36	1	0	0	0	0	0	0	0	0	6	0	1	4	0	8	0	1
k__Bacteria;p__Firmicutes;c__Clostridia;o__Lachnospirales;f__Lachnospiraceae;g__[Ruminococcus] torques group;s__uncultured bacterium	1	0	4	2	1	2	6	0	3	0	2	6	1	3	4	11	1	5	5	6	0	2	9	2
k__Bacteria;p__Firmicutes;c__Clostridia;o__Oscillospirales;f__Oscillospiraceae;g__Colidextribacter;s__uncultured bacterium	0	0	0	0	2	3	0	0	0	0	0	0	0	0	0	0	0	0	0	1	0	0	6	0
k__Bacteria;p__Firmicutes;c__Clostridia;o__Oscillospirales;f__Oscillospiraceae;g__uncultured;s__uncultured bacterium	13	15	19	15	25	24	14	11	9	6	1	24	8	8	4	11	3	27	5	8	3	9	27	8
k__Bacteria;p__Firmicutes;c__Clostridia;o__Oscillospirales;f__Oscillospiraceae;g__UCG-005;s__uncultured bacterium	0	1	0	0	0	0	0	0	0	0	0	0	0	0	0	0	0	0	0	0	0	1	0	0
k__Bacteria;p__Firmicutes;c__Clostridia;o__Oscillospirales;f__Ruminococcaceae;g__Subdoligranulum;s__uncultured bacterium	26	2	22	24	16	5	22	16	7	0	0	13	2	39	7	16	3	1	5	57	5	2	2	12
k__Bacteria;p__Firmicutes;c__Bacilli;o__Lactobacillales;f__Lactobacillaceae;g__Weissella;s__Weissella cibaria	59	0	0	0	3	0	0	0	3	0	4	0	7	0	0	0	0	0	4	0	0	0	1	1
k__Bacteria;p__Firmicutes;c__Clostridia;o__Oscillospirales;f__Ruminococcaceae;g__DTU089;s__uncultured bacterium	1	2	3	2	7	3	2	1	11	3	5	4	4	2	1	1	1	4	1	3	1	6	1	1
k__Bacteria;p__Firmicutes;c__Clostridia;o__Christensenellales;f__Christensenellaceae;g__Christensenellaceae R-7 group;s__Clostridiales bacterium Marseille-P2846	1	0	0	0	0	0	1	0	0	1	0	0	0	0	0	1	0	0	0	0	0	1	1	0
k__Bacteria;p__Firmicutes;c__Clostridia;o__Oscillospirales;f__Ruminococcaceae;g__Incertae Sedis;s__uncultured bacterium	3	5	5	80	1	10	6	12	8	19	0	6	1	0	35	1	17	24	0	11	66	2	46	47
k__Bacteria;p__Firmicutes;c__Bacilli;o__Lactobacillales;f__Lactobacillaceae;g__Weissella;s__Weissella confusa	1	0	0	0	0	0	0	0	0	0	0	0	0	0	0	0	0	0	0	0	0	0	0	0
k__Bacteria;p__Firmicutes;c__Clostridia;o__Oscillospirales;f__[Eubacterium] coprostanoligenes group;g__uncultured bacterium;s__unknown	70	1089	765	1158	760	40	445	1081	809	320	1067	103	348	617	983	75	552	354	225	799	179	245	19	48
k__Bacteria;p__Firmicutes;c__Clostridia;o__Oscillospirales;f__Ruminococcaceae;g__Faecalibacterium;s__uncultured bacterium	13	15	8	9	7	2	5	5	11	9	8	17	13	11	11	19	15	2	9	7	8	7	2	9
k__Bacteria;p__Firmicutes;c__Clostridia;o__Oscillospirales;f__Ruminococcaceae;g__Ruminococcus;s__uncultured bacterium	0	1	1	0	0	0	0	0	1	0	1	0	1	0	0	0	0	1	0	2	0	1	0	0
k__Bacteria;p__Bacteroidota;c__Bacteroidia;o__Bacteroidales;f__Barnesiellaceae;g__Barnesiella;s__Barnesiella viscericola DSM 18177	12	4	3	2	3	3	7	7	2	3	3	4	5	7	5	12	6	2	7	3	7	5	5	4
k__Bacteria;p__Proteobacteria;c__Gammaproteobacteria;o__Enterobacterales;f__Enterobacteriaceae;g__Escherichia-Shigella;s__uncultured bacterium	0	0	1	1	2	1	0	0	1	0	0	1	0	0	4	1	0	1	4	2	6	3	0	3
k__Bacteria;p__Firmicutes;c__Clostridia;o__Oscillospirales;f__Ruminococcaceae;g__Subdoligranulum;s__uncultured bacterium	0	0	0	1	1	0	0	0	0	0	1	0	0	0	0	0	0	0	0	0	0	0	2	0
k__Bacteria;p__Firmicutes;c__Clostridia;o__Oscillospirales;f__Oscillospiraceae;g__UCG-002;s__uncultured bacterium	1	2	1	2	0	2	2	0	0	1	0	4	3	1	0	1	0	2	8	1	0	1	0	0
k__Bacteria;p__Firmicutes;c__Bacilli;o__Lactobacillales;f__Lactobacillaceae;g__Ligilactobacillus;s__Lactobacillus salivarius	7	1	0	0	0	0	1	0	0	2	0	0	3	0	0	0	0	2	2	0	3	3	0	1
k__Bacteria;p__Bacteroidota;c__Bacteroidia;o__Bacteroidales;f__Rikenellaceae;g__Alistipes;s__uncultured bacterium	4	2	3	0	2	3	0	0	1	5	3	0	1	0	0	0	0	2	2	2	0	1	3	2
k__Bacteria;p__Firmicutes;c__Clostridia;o__Oscillospirales;f__Ruminococcaceae;g__Negativibacillus;s__uncultured bacterium	13	6	1	6	23	0	0	17	19	0	0	0	5	21	4	8	12	12	2	18	3	10	16	2
k__Bacteria;p__Firmicutes;c__Clostridia;o__Christensenellales;f__Christensenellaceae;g__Christensenellaceae R-7 group;s__uncultured bacterium	10	12	31	13	15	9	11	7	11	8	11	2	22	7	6	3	10	5	39	3	2	12	8	10
k__Bacteria;p__Firmicutes;c__Clostridia;o__Oscillospirales;f__Hungateiclostridiaceae;g__Ruminiclostridium;s__uncultured bacterium	2	1	4	1	4	1	0	2	3	2	4	1	2	1	2	1	1	0	2	0	1	2	0	2
k__Bacteria;p__Firmicutes;c__Clostridia;o__Oscillospirales;f__Butyricicoccaceae;g__Butyricicoccus;s__Agathobaculum sp. Marseille-P7918	11	22	152	320	19	23	35	19	13	160	3	6	64	28	30	4	90	129	25	335	108	3	28	143
k__Bacteria;p__Firmicutes;c__Clostridia;o__Oscillospirales;f__Butyricicoccaceae;g__Butyricicoccus;s__uncultured bacterium	0	1	3	13	0	0	5	2	0	1	0	0	0	0	1	0	4	1	2	2	3	1	0	0
k__Bacteria;p__Firmicutes;c__Clostridia;o__Lachnospirales;f__Lachnospiraceae;g__Lachnospiraceae NC2004 group;s__uncultured organism	5	5	9	2	3	3	9	7	13	10	4	7	5	5	9	12	10	4	2	24	5	5	4	7
k__Bacteria;p__Firmicutes;c__Clostridia;o__Oscillospirales;f__Oscillospiraceae;g__Flavonifractor;s__uncultured bacterium	35	32	37	32	78	48	98	76	54	54	40	56	31	58	74	154	21	33	29	38	27	45	60	15
k__Bacteria;p__Firmicutes;c__Clostridia;o__Clostridia UCG-014;f__uncultured bacterium;g__unknown;s__unknown	2	9	0	2	1	1	1	1	0	1	2	0	5	19	0	1	2	0	4	9	0	1	0	1
k__Bacteria;p__Bacteroidota;c__Bacteroidia;o__Bacteroidales;f__Bacteroidaceae;g__Bacteroides;s__uncultured organism	6	5	14	4	9	11	5	9	2	30	1	16	15	27	25	0	0	17	3	5	4	4	25	11
k__Bacteria;p__Firmicutes;c__Clostridia;o__Clostridia UCG-014;f__uncultured bacterium;g__unknown;s__unknown	35	87	18	5	2	41	29	43	146	2	58	6	37	422	22	39	9	17	48	70	46	63	4	14
k__Bacteria;p__Firmicutes;c__Bacilli;o__Lactobacillales;f__Lactobacillaceae;g__Lacticaseibacillus;s__uncultured Bacillus sp.	0	0	0	0	0	0	0	0	0	0	0	0	0	0	0	0	0	0	0	0	0	0	0	1
k__Bacteria;p__Firmicutes;c__Bacilli;o__Lactobacillales;f__Lactobacillaceae;g__Weissella;s__Weissella confusa	0	0	0	0	0	0	0	0	0	0	0	0	0	0	0	0	0	0	0	0	0	0	1	0
k__Bacteria;p__Firmicutes;c__Clostridia;o__Oscillospirales;f__Ruminococcaceae;g__uncultured;s__uncultured Clostridiales bacterium	4	2	0	2	3	0	0	0	0	0	0	1	0	1	1	1	0	1	3	1	1	2	0	0
k__Bacteria;p__Firmicutes;c__Clostridia;o__Clostridia UCG-014;f__uncultured bacterium;g__unknown;s__unknown	1	3	2	0	2	0	2	2	2	0	0	1	0	0	0	2	0	0	1	0	0	3	0	1
k__Bacteria;p__Firmicutes;c__Clostridia;o__Oscillospirales;f__Ruminococcaceae;g__Ruminococcus;s__Ruminococcus sp. Marseille-P6503	1	3	5	9	5	3	3	2	3	9	1	7	2	3	2	18	2	11	2	32	6	13	0	13
k__Bacteria;p__Firmicutes;c__Bacilli;o__Erysipelotrichales;f__Erysipelotrichaceae;g__Turicibacter;s__uncultured bacterium	1	2	0	2	0	0	0	1	0	0	0	0	0	0	1	2	1	2	0	1	1	1	1	3
k__Bacteria;p__Firmicutes;c__Clostridia;o__Oscillospirales;f__Oscillospiraceae;g__UCG-005;s__uncultured bacterium	0	1	0	1	0	0	0	0	0	0	0	0	0	0	0	0	0	0	0	0	0	0	0	0
k__Bacteria;p__Proteobacteria;c__Gammaproteobacteria;o__Enterobacterales;f__Enterobacteriaceae;g__Escherichia-Shigella;s__Escherichia coli	1	0	1	0	1	0	0	0	1	2	1	0	0	1	3	0	0	0	2	2	2	3	2	3
k__Bacteria;p__Firmicutes;c__Clostridia;o__Lachnospirales;f__Lachnospiraceae;g__uncultured;s__uncultured bacterium	0	0	0	0	0	0	0	0	0	0	0	0	0	0	0	0	0	0	0	2	0	0	0	0
k__Bacteria;p__Firmicutes;c__Clostridia;o__Clostridia UCG-014;f__uncultured rumen bacterium;g__unknown;s__unknown	0	1	0	0	0	0	0	0	0	0	0	0	0	0	0	0	0	0	0	0	0	0	0	0
k__Bacteria;p__Firmicutes;c__Clostridia;o__Oscillospirales;f__Ruminococcaceae;g__Negativibacillus;s__Ruminococcus sp. Marseille-P3213	1	0	0	0	1	0	0	0	0	1	0	0	0	0	0	0	0	1	1	0	0	1	2	0
k__Bacteria;p__Proteobacteria;c__Gammaproteobacteria;o__Enterobacterales;f__Enterobacteriaceae;g__Escherichia-Shigella;s__bacterium B7(2014)	1	0	0	1	3	1	0	0	0	1	0	0	0	0	1	0	0	0	1	2	4	2	0	1
k__Bacteria;p__Firmicutes;c__Clostridia;o__Peptostreptococcales-Tissierellales;f__Peptostreptococcaceae;g__Romboutsia;s__Romboutsia sp. DR1	0	1	1	0	0	0	0	0	0	1	0	1	1	0	1	0	0	0	0	1	1	1	1	1
k__Bacteria;p__Firmicutes;c__Clostridia;o__Oscillospirales;f__Ruminococcaceae;g__uncultured;s__uncultured bacterium	2	0	0	1	0	0	0	0	2	0	1	0	4	0	0	0	0	1	0	0	0	0	1	1
k__Bacteria;p__Bacteroidota;c__Bacteroidia;o__Bacteroidales;f__Bacteroidaceae;g__Bacteroides;s__uncultured organism	1	1	3	2	4	3	3	3	3	10	0	9	7	14	6	0	0	8	1	3	1	4	4	3
k__Bacteria;p__Firmicutes;c__Clostridia;o__Clostridia UCG-014;f__uncultured bacterium;g__unknown;s__unknown	1	0	1	3	2	1	3	0	0	1	2	0	2	1	2	1	2	4	0	1	0	3	2	2
k__Bacteria;p__Firmicutes;c__Clostridia;o__Peptostreptococcales-Tissierellales;f__Anaerovoracaceae;g__Family XIII AD3011 group;s__uncultured organism	0	0	0	1	0	0	0	0	0	0	0	0	0	1	1	1	0	1	0	0	0	0	0	1
k__Bacteria;p__Firmicutes;c__Bacilli;o__Lactobacillales;f__Streptococcaceae;g__Streptococcus;s__uncultured bacterium	3	4	14	26	7	3	18	3	16	12	20	13	14	6	8	13	4	4	8	11	33	4	7	23
k__Bacteria;p__Firmicutes;c__Clostridia;o__Peptostreptococcales-Tissierellales;f__Peptostreptococcaceae;g__Romboutsia;s__uncultured bacterium	1	1	0	0	0	0	1	0	1	1	0	0	0	0	1	1	0	1	0	0	0	1	0	2
k__Bacteria;p__Firmicutes;c__Clostridia;o__Oscillospirales;f__Oscillospiraceae;g__UCG-005;s__uncultured bacterium	1	2	0	0	2	1	0	0	0	1	0	1	0	1	0	1	0	0	3	0	0	4	5	0
k__Bacteria;p__Firmicutes;c__Clostridia;o__Lachnospirales;f__Lachnospiraceae;g__Lachnospiraceae FCS020 group;s__uncultured bacterium	22	11	13	6	9	8	7	5	2	19	46	53	12	18	37	38	28	47	36	36	10	64	25	17
k__Bacteria;p__Firmicutes;c__Clostridia;o__Clostridia UCG-014;f__uncultured bacterium;g__unknown;s__unknown	7	3	57	33	513	1	3	70	56	3	57	7	21	35	2	4	13	36	17	17	2	17	0	1
k__Bacteria;p__Firmicutes;c__Clostridia;o__Lachnospirales;f__Lachnospiraceae;g__[Ruminococcus] torques group;s__uncultured bacterium	45	42	5	3	6	11	2	129	100	17	8	2	6	3	165	9	272	7	19	282	74	4	6	6
k__Bacteria;p__Firmicutes;c__Clostridia;o__Clostridia UCG-014;f__uncultured bacterium;g__unknown;s__unknown	3	9	0	0	1	0	0	0	1	0	0	1	1	0	5	0	1	0	2	1	3	2	0	1
k__Bacteria;p__Firmicutes;c__Clostridia;o__Clostridia UCG-014;f__uncultured bacterium;g__unknown;s__unknown	6	41	7	6	13	31	2	2	96	6	1	18	41	147	28	2	5	71	16	0	1	9	3	31
k__Bacteria;p__Firmicutes;c__Clostridia;o__Lachnospirales;f__Lachnospiraceae;g__Lachnospiraceae ND3007 group;s__uncultured bacterium	1	2	1	2	2	1	1	0	0	1	0	0	1	2	0	2	2	5	1	1	0	6	4	2
k__Bacteria;p__Firmicutes;c__Bacilli;o__Erysipelotrichales;f__Erysipelotrichaceae;g__Merdibacter;s__uncultured bacterium	34	44	47	26	25	45	52	16	62	29	40	38	49	21	34	165	20	142	104	52	83	56	378	89
k__Bacteria;p__Firmicutes;c__Clostridia;o__Clostridia vadinBB60 group;f__uncultured bacterium;g__unknown;s__unknown	2	0	0	0	0	0	0	0	0	0	0	0	1	1	0	0	0	0	0	1	0	0	4	0
k__Bacteria;p__Firmicutes;c__Bacilli;o__RF39;f__uncultured bacterium;g__unknown;s__unknown	1	0	0	0	2	4	2	10	1	0	2	1	2	0	0	0	1	0	2	3	1	0	1	1
k__Bacteria;p__Firmicutes;c__Clostridia;o__Clostridia UCG-014;f__uncultured bacterium;g__unknown;s__unknown	22	21	4	2	8	0	1	31	14	12	46	0	40	19	1	10	6	6	20	3	3	0	0	9
k__Bacteria;p__Firmicutes;c__Clostridia;o__Oscillospirales;f__Oscillospiraceae;g__uncultured;s__uncultured bacterium	2	8	13	14	11	33	13	23	8	19	28	24	9	13	10	22	2	11	4	22	10	28	15	7
k__Bacteria;p__Firmicutes;c__Clostridia;o__Oscillospirales;f__Ruminococcaceae;g__Subdoligranulum;s__uncultured bacterium	24	14	4	5	23	0	0	0	0	3	0	0	1	0	0	6	0	15	5	0	0	0	0	1
k__Bacteria;p__Firmicutes;c__Bacilli;o__Bacillales;f__Bacillaceae;g__Bacillus;s__uncultured bacterium	2	2	1	3	0	1	1	0	0	4	2	1	3	0	1	1	0	0	2	1	0	1	2	0
k__Bacteria;p__Firmicutes;c__Clostridia;o__Oscillospirales;f__Oscillospiraceae;g__uncultured;s__uncultured bacterium	2	0	0	0	1	0	0	0	6	0	1	0	0	4	30	1	13	1	0	3	1	0	21	0
k__Bacteria;p__Firmicutes;c__Clostridia;o__Clostridia UCG-014;f__uncultured organism;g__unknown;s__unknown	0	1	8	1	2	6	14	6	2	3	2	4	16	2	2	0	9	3	3	3	0	6	8	1
k__Bacteria;p__Firmicutes;c__Bacilli;o__Lactobacillales;f__Lactobacillaceae;g__Lactobacillus;s__Lactobacillus crispatus	0	0	0	0	1	0	0	1	0	0	0	1	2	0	0	0	0	0	0	0	1	0	0	0
k__Bacteria;p__Firmicutes;c__Clostridia;o__Christensenellales;f__Christensenellaceae;g__Christensenellaceae R-7 group;s__uncultured bacterium	0	2	2	3	0	0	2	2	2	12	6	0	0	1	0	4	0	0	1	0	1	1	0	4
k__Bacteria;p__Proteobacteria;c__Gammaproteobacteria;o__Enterobacterales;f__Enterobacteriaceae;g__Escherichia-Shigella;s__uncultured bacterium	0	1	2	1	4	2	0	0	1	2	1	0	1	2	4	1	1	0	2	0	7	2	2	1
k__Bacteria;p__Proteobacteria;c__Gammaproteobacteria;o__Enterobacterales;f__Enterobacteriaceae;g__Escherichia-Shigella;s__Shigella flexneri	3	1	7	4	13	8	3	1	7	7	2	1	1	2	9	5	1	3	10	10	29	20	4	8
k__Bacteria;p__Firmicutes;c__Clostridia;o__Oscillospirales;f__Ruminococcaceae;g__Subdoligranulum;s__uncultured bacterium	1	0	0	0	1	0	1	0	0	0	0	0	0	0	0	0	0	0	0	0	0	0	1	0
k__Bacteria;p__Proteobacteria;c__Alphaproteobacteria;o__Rhodospirillales;f__uncultured;g__uncultured bacterium;s__unknown	1	1	0	1	1	216	36	3	0	2	0	0	0	0	3	0	0	0	0	0	0	0	0	0
k__Bacteria;p__Firmicutes;c__Clostridia;o__Oscillospirales;f__Ruminococcaceae;g__Incertae Sedis;s__uncultured bacterium	0	0	0	0	0	0	0	0	0	0	0	0	0	0	0	0	0	0	0	1	0	0	2	2
k__Bacteria;p__Firmicutes;c__Bacilli;o__RF39;f__uncultured bacterium;g__unknown;s__unknown	0	1	0	33	0	19	4	2	0	5	0	0	0	1	1	0	0	0	0	1	79	1	0	3
k__Bacteria;p__Firmicutes;c__Clostridia;o__Clostridia UCG-014;f__uncultured bacterium;g__unknown;s__unknown	34	64	80	2	90	9	58	69	33	3	118	22	78	31	193	47	116	195	10	61	6	88	2	48
k__Bacteria;p__Firmicutes;c__Clostridia;o__Lachnospirales;f__Lachnospiraceae;g__Lachnospiraceae NC2004 group;s__uncultured bacterium	0	0	0	0	0	0	0	0	0	0	0	0	0	0	0	0	0	0	0	1	0	0	0	0
k__Bacteria;p__Proteobacteria;c__Gammaproteobacteria;o__Enterobacterales;f__Enterobacteriaceae;g__Escherichia-Shigella;s__uncultured bacterium	1	1	1	2	5	2	0	1	3	4	1	1	1	0	3	2	0	0	1	4	8	5	2	4
k__Bacteria;p__Firmicutes;c__Clostridia;o__Oscillospirales;f__Ruminococcaceae;g__Incertae Sedis;s__uncultured bacterium	1	2	0	2	2	0	1	0	1	0	3	1	1	2	2	2	1	2	2	5	0	1	6	0
k__Bacteria;p__Firmicutes;c__Clostridia;o__Oscillospirales;f__Butyricicoccaceae;g__Butyricicoccus;s__uncultured bacterium	1	1	6	1	0	5	0	0	0	13	0	9	1	0	10	0	40	17	3	2	1	0	15	1
k__Bacteria;p__Firmicutes;c__Clostridia;o__Oscillospirales;f__Ruminococcaceae;g__Ruminococcus;s__uncultured bacterium	30	11	11	10	20	18	2	14	2	1	5	10	2	19	10	1	12	16	12	11	0	6	20	12
k__Bacteria;p__Bacteroidota;c__Bacteroidia;o__Bacteroidales;f__Marinifilaceae;g__Butyricimonas;s__uncultured bacterium	4	3	1	1	1	7	4	5	1	2	0	3	2	4	1	1	1	2	1	2	1	1	12	6
k__Bacteria;p__Firmicutes;c__Clostridia;o__Peptostreptococcales-Tissierellales;f__Peptostreptococcaceae;g__uncultured;s__uncultured bacterium	2	0	0	2	0	0	1	0	0	1	1	1	1	0	1	1	1	2	1	3	2	2	1	2
k__Bacteria;p__Bacteroidota;c__Bacteroidia;o__Bacteroidales;f__Bacteroidaceae;g__Bacteroides;s__bacterium NLAE-zl-H7	0	0	1	2	1	1	1	0	0	1	0	0	2	2	1	0	0	0	0	2	0	1	2	2
k__Bacteria;p__Firmicutes;c__Clostridia;o__Oscillospirales;f__Ruminococcaceae;g__Incertae Sedis;s__uncultured bacterium	7	0	5	12	1	26	8	12	2	7	0	1	2	2	11	1	1	0	6	3	12	6	6	1
k__Bacteria;p__Proteobacteria;c__Gammaproteobacteria;o__Enterobacterales;f__Enterobacteriaceae;g__Escherichia-Shigella;s__uncultured bacterium	0	0	0	1	0	0	0	0	0	0	0	0	0	0	0	0	0	0	0	0	0	0	0	1
k__Bacteria;p__Firmicutes;c__Clostridia;o__Oscillospirales;f__UCG-010;g__uncultured bacterium;s__unknown	7	4	5	9	7	8	4	3	2	2	16	44	7	4	4	7	3	2	6	2	0	2	3	3
k__Bacteria;p__Firmicutes;c__Clostridia;o__Peptostreptococcales-Tissierellales;f__Peptostreptococcaceae;g__Romboutsia;s__uncultured bacterium	2	3	2	4	1	0	0	1	2	2	0	0	4	0	4	2	0	1	1	3	4	2	2	3
k__Bacteria;p__Firmicutes;c__Bacilli;o__Lactobacillales;f__Streptococcaceae;g__Streptococcus;s__rumen bacterium IVRI-RM-1005	0	0	0	0	0	0	1	0	0	0	0	0	1	0	0	0	0	0	0	0	0	0	0	0
k__Bacteria;p__Proteobacteria;c__Gammaproteobacteria;o__Enterobacterales;f__Enterobacteriaceae;g__Escherichia-Shigella;s__uncultured bacterium	0	0	2	1	2	3	0	1	1	2	3	0	0	0	4	2	0	0	3	2	3	3	4	4
k__Bacteria;p__Firmicutes;c__Clostridia;o__Oscillospirales;f__UCG-010;g__uncultured bacterium;s__unknown	0	0	0	0	0	0	0	1	0	0	0	0	0	0	1	0	0	0	0	0	0	0	0	0
k__Bacteria;p__Bacteroidota;c__Bacteroidia;o__Bacteroidales;f__Bacteroidaceae;g__Bacteroides;s__uncultured bacterium	1	2	2	1	4	3	2	2	0	6	0	2	4	4	5	0	0	3	0	2	1	1	11	0
k__Bacteria;p__Firmicutes;c__Clostridia;o__Lachnospirales;f__Lachnospiraceae;g__Lachnospiraceae NC2004 group;s__uncultured bacterium	1	1	1	1	0	0	2	1	1	1	1	1	1	0	1	1	2	1	0	2	1	2	0	2
k__Bacteria;p__Firmicutes;c__Clostridia;o__Lachnospirales;f__Lachnospiraceae;g__Fusicatenibacter;s__uncultured bacterium	0	0	1	0	0	0	0	0	0	0	0	0	0	0	0	0	0	0	0	0	0	0	0	1
k__Bacteria;p__Firmicutes;c__Clostridia;o__Lachnospirales;f__Lachnospiraceae;g__[Ruminococcus] torques group;s__uncultured bacterium	3	4	1	1	3	6	1	7	5	4	0	1	1	1	4	2	9	1	2	10	4	1	5	4
k__Bacteria;p__Bacteroidota;c__Bacteroidia;o__Bacteroidales;f__Bacteroidaceae;g__Bacteroides;s__uncultured bacterium	0	0	0	2	8	0	2	0	1	4	2	0	17	0	0	0	1	6	7	0	2	3	9	2
k__Bacteria;p__Firmicutes;c__Clostridia;o__Oscillospirales;f__Ruminococcaceae;g__uncultured;s__uncultured bacterium	1	1	0	1	1	0	0	0	2	2	3	4	1	0	0	1	1	2	0	1	0	0	0	0
k__Bacteria;p__Firmicutes;c__Clostridia;o__Lachnospirales;f__Lachnospiraceae;g__[Ruminococcus] torques group;s__uncultured organism	20	57	44	300	44	45	123	65	120	77	186	80	78	20	33	115	115	35	113	21	49	28	6	13
k__Bacteria;p__Firmicutes;c__Clostridia;o__Clostridia UCG-014;f__uncultured bacterium;g__unknown;s__unknown	7	10	0	0	0	0	0	0	4	0	1	17	4	12	0	4	1	0	0	0	0	1	1	6
k__Bacteria;p__Firmicutes;c__Clostridia;o__Lachnospirales;f__Lachnospiraceae;g__[Ruminococcus] torques group;s__uncultured bacterium	0	0	0	0	0	0	0	0	0	1	0	0	0	0	0	0	0	0	1	0	0	0	0	0
k__Bacteria;p__Firmicutes;c__Clostridia;o__Lachnospirales;f__Lachnospiraceae;g__Blautia;s__uncultured bacterium	2	7	2	1	5	0	2	0	3	9	3	3	1	2	4	10	10	50	0	6	9	10	1	8
k__Bacteria;p__Firmicutes;c__Clostridia;o__Oscillospirales;f__Ruminococcaceae;g__uncultured bacterium;s__unknown	87	180	27	51	103	50	386	15	64	137	4	106	170	298	88	30	161	48	89	9	88	163	319	47
k__Bacteria;p__Firmicutes;c__Clostridia;o__Clostridia vadinBB60 group;f__uncultured bacterium;g__unknown;s__unknown	0	2	0	0	8	5	2	1	4	0	1	1	0	1	0	0	3	0	2	2	0	1	1	2
k__Bacteria;p__Firmicutes;c__Clostridia;o__Oscillospirales;f__UCG-010;g__gut metagenome;s__unknown	9	18	48	60	29	41	17	20	14	39	16	10	13	18	1	4	21	7	27	19	4	6	0	10
k__Bacteria;p__Firmicutes;c__Clostridia;o__Oscillospirales;f__Ruminococcaceae;g__Faecalibacterium;s__uncultured bacterium	3	5	4	2	4	2	13	1	2	10	4	1	6	3	5	4	2	6	0	10	7	8	4	4
k__Bacteria;p__Firmicutes;c__Clostridia;o__Lachnospirales;f__Lachnospiraceae;g__Lachnospiraceae UCG-008;s__uncultured bacterium	2	1	0	0	0	0	0	0	0	0	1	0	0	0	1	4	1	0	0	1	0	0	0	0
k__Bacteria;p__Firmicutes;c__Clostridia;o__Christensenellales;f__Christensenellaceae;g__Christensenellaceae R-7 group;s__uncultured bacterium	1	0	0	0	0	0	0	0	0	0	0	0	0	0	0	0	0	0	0	0	0	0	0	1
k__Bacteria;p__Firmicutes;c__Clostridia;o__Oscillospirales;f__Oscillospiraceae;g__UCG-005;s__uncultured bacterium adhufec311	0	1	0	0	0	1	0	0	0	0	0	0	0	0	0	0	0	1	0	0	0	1	0	0
k__Bacteria;p__Firmicutes;c__Clostridia;o__Lachnospirales;f__Lachnospiraceae;g__uncultured;s__uncultured bacterium	20	23	61	58	27	103	63	115	43	66	35	102	92	43	47	62	14	61	90	48	3	60	49	22
k__Bacteria;p__Firmicutes;c__Clostridia;o__Monoglobales;f__Monoglobaceae;g__Monoglobus;s__uncultured bacterium	0	0	0	0	0	0	0	0	0	0	0	0	0	0	0	0	0	1	0	0	0	0	0	0
k__Bacteria;p__Firmicutes;c__Clostridia;o__Oscillospirales;f__Ruminococcaceae;g__uncultured;s__uncultured bacterium	1	2	3	9	3	0	2	2	1	3	1	0	1	1	2	1	9	3	2	5	0	1	9	0
k__Bacteria;p__Firmicutes;c__Clostridia;o__Clostridia UCG-014;f__uncultured bacterium;g__unknown;s__unknown	24	7	59	4	2	3	17	7	12	14	33	0	6	10	14	19	1	21	5	179	0	3	3	4
k__Bacteria;p__Firmicutes;c__Clostridia;o__Oscillospirales;f__Ruminococcaceae;g__Subdoligranulum;s__uncultured bacterium	0	0	0	0	0	0	0	0	0	0	0	0	0	0	0	0	0	0	0	0	0	0	1	1
k__Bacteria;p__Firmicutes;c__Clostridia;o__Oscillospirales;f__Ruminococcaceae;g__uncultured;s__uncultured organism	2	0	1	2	1	2	1	1	0	0	0	1	0	0	0	1	0	0	0	1	3	0	0	3
k__Bacteria;p__Proteobacteria;c__Gammaproteobacteria;o__Enterobacterales;f__Enterobacteriaceae;g__Escherichia-Shigella;s__Shigella boydii	0	0	0	0	0	0	0	0	0	0	0	1	0	0	0	0	0	0	0	0	0	0	0	0
k__Bacteria;p__Firmicutes;c__Clostridia;o__Oscillospirales;f__Oscillospiraceae;g__Oscillibacter;s__metagenome	1	0	0	0	3	0	0	1	2	0	0	10	3	8	0	0	3	2	0	5	1	8	1	0
k__Bacteria;p__Firmicutes;c__Clostridia;o__Oscillospirales;f__Ruminococcaceae;g__Faecalibacterium;s__uncultured bacterium	0	1	1	0	1	0	2	0	0	0	1	1	0	0	0	0	1	0	1	0	1	1	0	0
k__Bacteria;p__Firmicutes;c__Clostridia;o__Peptostreptococcales-Tissierellales;f__Anaerovoracaceae;g__Family XIII AD3011 group;s__uncultured bacterium	23	8	21	18	10	16	13	21	24	9	16	12	8	25	16	11	16	7	14	10	4	5	5	7
k__Bacteria;p__Firmicutes;c__Clostridia;o__Oscillospirales;f__Ruminococcaceae;g__Faecalibacterium;s__uncultured bacterium	0	2	0	0	1	0	1	0	0	2	1	0	0	0	0	5	3	1	1	4	0	3	0	3
k__Bacteria;p__Firmicutes;c__Clostridia;o__Oscillospirales;f__Ruminococcaceae;g__Ruminococcus;s__uncultured bacterium	0	1	0	0	0	0	0	0	1	1	0	0	0	0	0	0	0	0	0	0	0	1	0	0
k__Bacteria;p__Firmicutes;c__Bacilli;o__Lactobacillales;f__Lactobacillaceae;g__Weissella;s__Weissella sp. A5b	1	0	0	0	0	0	0	0	0	0	0	0	0	0	0	0	0	0	0	0	0	0	0	0
k__Bacteria;p__Firmicutes;c__Clostridia;o__Oscillospirales;f__Ruminococcaceae;g__Paludicola;s__uncultured Clostridiaceae bacterium	12	192	8	60	22	16	61	35	19	25	65	224	5	134	28	15	3	32	11	171	52	19	6	14
k__Bacteria;p__Firmicutes;c__Clostridia;o__Oscillospirales;f__Oscillospiraceae;g__uncultured;s__uncultured bacterium	2	6	1	0	2	1	2	1	3	1	2	1	2	3	2	6	0	3	3	3	1	0	1	0
k__Bacteria;p__Firmicutes;c__Clostridia;o__Christensenellales;f__Christensenellaceae;g__uncultured;s__uncultured bacterium	0	2	2	1	0	1	2	4	2	0	0	1	2	2	3	1	3	1	2	0	0	1	0	2
k__Bacteria;p__Firmicutes;c__Clostridia;o__Clostridia UCG-014;f__uncultured bacterium;g__unknown;s__unknown	3	0	7	2	38	40	3	1	11	8	4	7	5	14	2	1	3	5	25	5	1	2	2	4
k__Bacteria;p__Firmicutes;c__Clostridia;o__Lachnospirales;f__Lachnospiraceae;g__Tyzzerella;s__uncultured bacterium	1	1	2	3	1	3	1	1	1	2	0	2	2	0	1	0	2	2	0	0	5	2	1	2
k__Bacteria;p__Firmicutes;c__Bacilli;o__Lactobacillales;f__Streptococcaceae;g__Streptococcus;s__uncultured bacterium	1	5	10	7	4	3	11	1	10	3	10	7	9	4	8	6	2	1	5	2	14	2	5	5
k__Bacteria;p__Firmicutes;c__Clostridia;o__Oscillospirales;f__Ruminococcaceae;g__uncultured;s__uncultured bacterium	4	2	0	0	1	1	31	3	1	2	1	5	2	1	0	1	1	2	1	1	1	0	0	1
k__Bacteria;p__Firmicutes;c__Clostridia;o__Oscillospirales;f__Oscillospiraceae;g__UCG-005;s__uncultured bacterium	18	27	0	2	18	14	5	3	2	0	6	11	8	8	1	18	7	9	12	8	1	26	34	5
k__Bacteria;p__Firmicutes;c__Clostridia;o__Oscillospirales;f__UCG-010;g__uncultured bacterium;s__unknown	3	4	5	2	6	4	2	7	6	0	6	5	3	4	1	2	5	2	5	3	0	1	8	3
k__Bacteria;p__Firmicutes;c__Bacilli;o__Erysipelotrichales;f__Erysipelotrichaceae;g__Turicibacter;s__uncultured bacterium	3	2	1	5	0	2	1	3	3	1	2	0	2	1	6	3	4	2	0	3	2	2	3	1
k__Bacteria;p__Firmicutes;c__Clostridia;o__Peptostreptococcales-Tissierellales;f__Peptostreptococcaceae;g__Romboutsia;s__uncultured bacterium	0	0	0	1	0	0	0	0	0	0	0	0	0	0	1	1	0	1	0	1	0	0	0	0
k__Bacteria;p__Proteobacteria;c__Gammaproteobacteria;o__Enterobacterales;f__Enterobacteriaceae;g__Escherichia-Shigella;s__Escherichia coli	2	0	0	1	1	2	0	0	2	1	0	0	1	0	2	2	0	1	0	1	3	1	2	1
k__Bacteria;p__Firmicutes;c__Clostridia;o__Clostridia vadinBB60 group;f__uncultured bacterium;g__unknown;s__unknown	5	0	3	3	2	0	0	7	34	8	0	18	30	1	18	0	6	16	12	0	0	2	10	15
k__Bacteria;p__Firmicutes;c__Bacilli;o__Lactobacillales;f__Lactobacillaceae;g__Limosilactobacillus;s__uncultured bacterium	1	0	2	0	1	0	0	1	0	0	0	3	1	0	0	0	0	0	0	0	0	0	0	0
k__Bacteria;p__Firmicutes;c__Bacilli;o__Lactobacillales;f__Lactobacillaceae;g__Lactobacillus;s__uncultured bacterium	0	0	0	0	0	0	0	0	0	0	0	6	2	0	0	0	0	0	0	0	1	0	0	0
k__Bacteria;p__Firmicutes;c__Clostridia;o__Christensenellales;f__Christensenellaceae;g__uncultured;s__uncultured Firmicutes bacterium	1	1	0	2	1	0	1	0	0	0	0	0	0	1	0	0	1	0	0	0	0	0	0	0
k__Bacteria;p__Firmicutes;c__Clostridia;o__Oscillospirales;f__Ruminococcaceae;g__Subdoligranulum;s__uncultured bacterium	3	2	0	2	1	0	0	1	1	1	3	0	1	3	1	1	3	0	0	1	0	0	0	2
k__Bacteria;p__Firmicutes;c__Bacilli;o__Lactobacillales;f__Streptococcaceae;g__Streptococcus;s__uncultured bacterium	2	3	10	18	7	1	16	1	13	6	12	8	9	8	7	6	2	1	8	6	20	6	2	12
k__Bacteria;p__Firmicutes;c__Clostridia;o__Lachnospirales;f__Lachnospiraceae;g__Lachnospiraceae NK4A136 group;s__uncultured bacterium	8	45	12	2	31	1	1	0	1	14	0	2	65	11	1	17	2	22	58	112	2	28	214	1
k__Bacteria;p__Firmicutes;c__Clostridia;o__Monoglobales;f__Monoglobaceae;g__Monoglobus;s__uncultured bacterium	1	0	0	0	0	0	0	0	0	0	0	0	0	0	0	0	0	0	0	0	0	0	0	0
k__Bacteria;p__Firmicutes;c__Clostridia;o__Oscillospirales;f__Oscillospiraceae;g__uncultured;s__uncultured bacterium	0	1	0	0	0	0	0	0	0	0	0	0	0	0	0	0	0	0	0	0	0	0	0	0
k__Bacteria;p__Firmicutes;c__Clostridia;o__Lachnospirales;f__Lachnospiraceae;g__[Eubacterium] oxidoreducens group;s__uncultured bacterium	0	0	0	0	0	0	0	0	0	1	0	0	0	0	0	0	0	0	0	0	0	0	6	1
k__Bacteria;p__Firmicutes;c__Bacilli;o__Erysipelotrichales;f__Erysipelatoclostridiaceae;g__Erysipelatoclostridium;s__uncultured bacterium	2	0	0	0	2	0	0	0	0	0	0	0	1	1	0	0	0	0	0	1	0	0	1	0
k__Bacteria;p__Firmicutes;c__Clostridia;o__Oscillospirales;f__Oscillospiraceae;g__UCG-002;s__uncultured bacterium	1	1	1	0	0	1	2	0	0	1	0	1	1	0	0	0	1	2	0	0	0	0	1	0
k__Bacteria;p__Firmicutes;c__Clostridia;o__Lachnospirales;f__Lachnospiraceae;g__[Eubacterium] oxidoreducens group;s__uncultured bacterium	0	0	0	0	0	0	0	0	0	0	0	0	0	1	0	0	0	0	0	0	0	0	0	0
k__Bacteria;p__Firmicutes;c__Clostridia;o__Oscillospirales;f__[Eubacterium] coprostanoligenes group;g__uncultured bacterium;s__unknown	0	0	1	0	0	0	0	0	0	0	0	1	0	0	0	0	0	0	0	0	0	0	1	0
k__Bacteria;p__Firmicutes;c__Clostridia;o__Clostridia UCG-014;f__uncultured bacterium;g__unknown;s__unknown	3	128	108	32	914	55	2	13	7	82	717	37	23	19	10	1	15	45	155	44	1	6	3	5
k__Bacteria;p__Firmicutes;c__Clostridia;o__Oscillospirales;f__Oscillospiraceae;g__uncultured;s__uncultured bacterium	106	109	224	133	242	118	200	90	84	107	68	100	527	95	64	221	85	191	155	104	20	93	54	170
k__Bacteria;p__Firmicutes;c__Bacilli;o__RF39;f__uncultured bacterium;g__unknown;s__unknown	19	18	19	14	81	31	10	10	11	7	43	11	14	15	10	11	7	7	24	32	9	16	17	19
k__Bacteria;p__Firmicutes;c__Clostridia;o__Lachnospirales;f__Lachnospiraceae;g__GCA-900066575;s__uncultured bacterium	2	2	2	2	3	0	2	2	2	1	2	3	3	1	1	2	3	2	2	2	1	3	1	1
k__Bacteria;p__Proteobacteria;c__Gammaproteobacteria;o__Enterobacterales;f__Enterobacteriaceae;g__Escherichia-Shigella;s__Escherichia coli	0	0	0	0	0	0	0	0	0	0	0	0	0	0	1	0	0	0	1	0	0	0	0	2
k__Bacteria;p__Firmicutes;c__Clostridia;o__Lachnospirales;f__Lachnospiraceae;g__uncultured;s__uncultured bacterium	0	0	2	0	2	0	1	0	2	1	1	0	0	1	1	1	0	0	1	0	0	0	0	1
k__Bacteria;p__Firmicutes;c__Clostridia;o__Lachnospirales;f__Lachnospiraceae;g__uncultured;s__uncultured organism	2	13	5	16	21	17	11	1	0	3	1	0	60	7	5	3	8	5	0	0	0	8	244	1
k__Bacteria;p__Firmicutes;c__Clostridia;o__Oscillospirales;f__Ruminococcaceae;g__Faecalibacterium;s__uncultured bacterium	6	6	4	2	2	0	2	3	4	5	1	4	6	4	2	8	5	1	5	4	3	4	0	8
k__Bacteria;p__Bacteroidota;c__Bacteroidia;o__Bacteroidales;f__Bacteroidaceae;g__Bacteroides;s__uncultured organism	0	0	1	0	2	1	2	2	2	5	0	3	1	2	3	0	0	3	0	1	0	1	2	1
k__Bacteria;p__Firmicutes;c__Bacilli;o__RF39;f__uncultured Erysipelotrichia bacterium;g__unknown;s__unknown	1	0	1	0	0	2	0	1	0	1	0	0	0	0	0	0	0	0	0	0	0	0	0	0
k__Bacteria;p__Bacteroidota;c__Bacteroidia;o__Bacteroidales;f__Bacteroidaceae;g__Bacteroides;s__uncultured bacterium	0	0	0	0	0	0	0	0	0	1	0	1	0	0	0	0	0	0	0	0	0	0	1	0
k__Bacteria;p__Cyanobacteria;c__Vampirivibrionia;o__Gastranaerophilales;f__uncultured rumen bacterium;g__unknown;s__unknown	18	15	24	1	93	40	6	15	11	5	6	10	35	3	2	3	18	12	26	6	0	23	9	44
k__Bacteria;p__Firmicutes;c__Bacilli;o__Lactobacillales;f__Streptococcaceae;g__Streptococcus;s__uncultured bacterium	4	7	18	35	8	3	25	4	21	8	24	17	20	16	17	12	6	2	24	13	38	8	7	19
k__Bacteria;p__Firmicutes;c__Clostridia;o__Lachnospirales;f__Lachnospiraceae;g__Tyzzerella;s__uncultured bacterium	0	3	31	0	0	28	2	1	2	10	0	1	2	7	0	7	0	9	15	2	53	1	1	0
k__Bacteria;p__Firmicutes;c__Clostridia;o__Christensenellales;f__Christensenellaceae;g__Christensenellaceae R-7 group;s__uncultured bacterium	1	0	0	0	0	0	0	0	0	1	0	0	0	0	0	1	0	0	0	0	0	0	0	0
k__Bacteria;p__Firmicutes;c__Bacilli;o__Lactobacillales;f__Streptococcaceae;g__Streptococcus;s__uncultured bacterium	1	3	9	7	3	1	10	0	10	1	11	5	8	2	4	8	1	1	3	3	22	2	4	10
k__Bacteria;p__Firmicutes;c__Bacilli;o__Lactobacillales;f__Lactobacillaceae;g__Ligilactobacillus;s__Lactobacillus salivarius	4	0	1	0	0	0	0	0	0	1	0	0	0	1	0	0	0	0	0	0	0	0	0	0
k__Bacteria;p__Proteobacteria;c__Gammaproteobacteria;o__Enterobacterales;f__Enterobacteriaceae;g__Citrobacter;s__Citrobacter freundii	0	0	0	1	0	0	0	1	0	1	1	0	0	0	0	0	1	0	1	0	0	0	0	0
k__Bacteria;p__Firmicutes;c__Clostridia;o__Clostridia UCG-014;f__uncultured bacterium;g__unknown;s__unknown	0	0	0	0	0	1	1	0	0	0	0	0	0	0	0	0	0	0	2	0	1	1	1	0
k__Bacteria;p__Bacteroidota;c__Bacteroidia;o__Bacteroidales;f__Bacteroidaceae;g__Bacteroides;s__Bacteroides vulgatus	4	6	9	7	7	12	4	9	4	36	0	16	21	22	19	1	0	16	4	4	2	7	25	5
k__Bacteria;p__Proteobacteria;c__Gammaproteobacteria;o__Enterobacterales;f__Enterobacteriaceae;g__Escherichia-Shigella;s__Escherichia coli	0	0	0	2	1	1	0	0	1	0	0	0	1	0	1	0	1	0	1	1	2	2	0	0
k__Bacteria;p__Proteobacteria;c__Gammaproteobacteria;o__Enterobacterales;f__Enterobacteriaceae;g__Escherichia-Shigella;s__uncultured bacterium	0	0	0	0	0	0	0	0	0	0	0	0	0	0	0	0	0	0	0	0	3	1	0	2
k__Bacteria;p__Firmicutes;c__Clostridia;o__Oscillospirales;f__Ruminococcaceae;g__Anaerotruncus;s__uncultured bacterium	6	0	5	15	7	45	1	4	0	89	0	5	2	49	15	1	5	0	5	6	3	1	38	3
k__Bacteria;p__Bacteroidota;c__Bacteroidia;o__Bacteroidales;f__Bacteroidaceae;g__Bacteroides;s__uncultured Bacteroides sp.	0	1	1	2	2	2	2	1	0	6	0	1	2	5	2	0	0	3	0	0	0	3	7	1
k__Bacteria;p__Firmicutes;c__Clostridia;o__Oscillospirales;f__Ruminococcaceae;g__Faecalibacterium;s__uncultured bacterium	0	1	0	0	0	0	0	0	0	0	0	0	0	0	0	0	0	0	1	0	0	1	0	0
k__Bacteria;p__Firmicutes;c__Clostridia;o__Lachnospirales;f__Lachnospiraceae;g__Lachnospiraceae NC2004 group;s__uncultured bacterium	0	0	1	0	1	0	1	0	0	0	1	0	1	0	0	0	0	0	0	1	1	0	2	0
k__Bacteria;p__Firmicutes;c__Clostridia;o__Peptostreptococcales-Tissierellales;f__Peptostreptococcaceae;g__Romboutsia;s__uncultured bacterium	0	1	1	3	0	0	0	0	0	0	0	0	1	0	0	1	0	0	0	1	0	1	0	1
k__Bacteria;p__Firmicutes;c__Bacilli;o__Lactobacillales;f__Lactobacillaceae;g__Ligilactobacillus;s__Lactobacillus aviarius	1	0	0	2	1	0	1	0	1	0	3	3	1	0	0	2	0	0	0	0	6	0	0	2
k__Bacteria;p__Firmicutes;c__Clostridia;o__Lachnospirales;f__Lachnospiraceae;g__Blautia;s__uncultured bacterium	1	0	0	2	0	0	0	0	0	0	0	0	0	0	0	1	2	0	0	1	2	0	0	2
k__Bacteria;p__Firmicutes;c__Clostridia;o__Lachnospirales;f__Lachnospiraceae;g__Lachnoclostridium;s__butyrate-producing bacterium SM4/1	2	1	4	2	1	1	3	2	1	0	3	5	1	2	1	2	2	3	2	0	0	2	2	1
k__Bacteria;p__Firmicutes;c__Clostridia;o__Peptostreptococcales-Tissierellales;f__Peptostreptococcaceae;g__Romboutsia;s__uncultured bacterium	2	2	1	6	1	0	1	1	2	1	2	0	2	0	6	4	1	3	0	2	3	5	6	2
k__Bacteria;p__Firmicutes;c__Clostridia;o__Lachnospirales;f__Lachnospiraceae;g__[Ruminococcus] torques group;s__uncultured Clostridiales bacterium	25	1	4	47	1	1	4	2	115	124	47	0	5	1	54	1	6	0	6	378	10	1	1	1
k__Bacteria;p__Firmicutes;c__Clostridia;o__Lachnospirales;f__Lachnospiraceae;g__Blautia;s__uncultured bacterium	13	148	106	19	77	55	22	18	33	12	285	31	80	73	44	91	32	228	5	132	53	364	25	49
k__Bacteria;p__Firmicutes;c__Bacilli;o__Lactobacillales;f__Lactobacillaceae;g__Lactobacillus;s__uncultured bacterium	0	0	1	0	0	0	0	0	2	0	0	2	5	2	0	0	0	0	0	0	1	2	0	1
k__Bacteria;p__Firmicutes;c__Clostridia;o__Clostridia UCG-014;f__uncultured bacterium;g__unknown;s__unknown	2	38	1	3	1	17	10	4	16	5	9	9	0	2	7	3	1	3	4	0	1	0	9	1
k__Bacteria;p__Firmicutes;c__Clostridia;o__Lachnospirales;f__Lachnospiraceae;g__uncultured;s__uncultured bacterium	1	0	0	0	0	0	0	0	0	0	0	0	0	0	0	0	0	0	0	0	0	0	0	0
k__Bacteria;p__Firmicutes;c__Clostridia;o__Oscillospirales;f__Butyricicoccaceae;g__Butyricicoccus;s__Butyricicoccus pullicaecorum	85	357	100	1124	81	168	626	256	26	770	81	15	108	397	508	45	163	930	55	43	590	529	1048	115
k__Bacteria;p__Firmicutes;c__Clostridia;o__Christensenellales;f__Christensenellaceae;g__Christensenellaceae R-7 group;s__uncultured bacterium	1	1	1	1	3	4	1	2	1	1	2	2	1	1	0	0	2	1	2	1	0	1	0	0
k__Bacteria;p__Firmicutes;c__Clostridia;o__Clostridia UCG-014;f__uncultured bacterium;g__unknown;s__unknown	2	5	0	1	0	2	0	4	0	0	33	0	3	0	2	3	0	0	0	5	1	3	1	0
k__Bacteria;p__Firmicutes;c__Clostridia;o__Lachnospirales;f__Lachnospiraceae;g__[Ruminococcus] torques group;s__uncultured bacterium	2	11	19	244	4	1	22	11	17	0	0	0	0	0	40	1	0	0	1	0	0	0	0	0
k__Bacteria;p__Firmicutes;c__Clostridia;o__Oscillospirales;f__Ruminococcaceae;g__Ruminococcus;s__uncultured bacterium	1	1	0	1	0	0	0	0	0	1	0	0	1	2	0	0	0	1	0	1	1	2	2	2
k__Bacteria;p__Bacteroidota;c__Bacteroidia;o__Bacteroidales;f__Bacteroidaceae;g__Bacteroides;s__uncultured bacterium	0	1	2	1	1	2	1	2	0	1	0	6	1	3	1	0	0	2	0	2	0	2	2	3
k__Bacteria;p__Firmicutes;c__Clostridia;o__Oscillospirales;f__Ruminococcaceae;g__uncultured;s__uncultured bacterium	0	0	0	0	0	0	0	1	0	0	0	1	0	0	0	0	0	0	0	0	0	0	0	0
k__Bacteria;p__Firmicutes;c__Clostridia;o__Lachnospirales;f__Lachnospiraceae;g__Lachnospiraceae FCS020 group;s__uncultured bacterium	3	0	0	2	0	1	0	0	3	0	2	0	0	1	0	0	0	1	1	6	0	1	0	3
k__Bacteria;p__Firmicutes;c__Clostridia;o__Lachnospirales;f__Lachnospiraceae;g__[Ruminococcus] gauvreauii group;s__uncultured bacterium	2	0	1	0	2	0	1	0	1	0	0	0	1	0	0	0	0	0	0	0	0	0	1	2
k__Bacteria;p__Bacteroidota;c__Bacteroidia;o__Bacteroidales;f__Bacteroidaceae;g__Bacteroides;s__uncultured bacterium	0	0	0	0	0	0	0	0	0	1	0	0	0	1	0	0	0	0	0	0	0	1	0	0
k__Bacteria;p__Firmicutes;c__Clostridia;o__Peptostreptococcales-Tissierellales;f__Peptostreptococcaceae;g__Romboutsia;s__uncultured bacterium	1	1	0	2	0	0	0	0	1	0	1	0	0	0	1	1	1	0	0	0	1	2	1	2
k__Bacteria;p__Firmicutes;c__Bacilli;o__Lactobacillales;f__Lactobacillaceae;g__Weissella;s__Weissella cibaria	1	0	0	0	0	0	0	0	0	0	0	0	0	0	0	0	0	0	0	0	0	0	0	0
k__Bacteria;p__Firmicutes;c__Clostridia;o__Oscillospirales;f__Ruminococcaceae;g__uncultured;s__Ruminococcaceae bacterium GD7	35	8	4	14	250	36	22	22	13	19	4	22	14	162	73	27	167	23	44	2	7	6	27	21
k__Bacteria;p__Firmicutes;c__Clostridia;o__Oscillospirales;f__Ruminococcaceae;g__uncultured;s__uncultured bacterium	2	3	4	0	0	1	0	3	3	0	0	8	1	3	0	0	1	0	0	0	0	0	0	1
k__Bacteria;p__Firmicutes;c__Clostridia;o__Clostridia UCG-014;f__uncultured Clostridiales bacterium;g__unknown;s__unknown	1	0	1	0	0	0	0	0	0	0	7	0	0	2	1	0	2	0	0	7	0	0	0	1
k__Bacteria;p__Firmicutes;c__Clostridia;o__Oscillospirales;f__Ruminococcaceae;g__uncultured;s__uncultured bacterium	10	51	1	214	1	7	34	124	69	56	42	40	30	42	2	8	75	3	0	6	19	67	0	47
k__Bacteria;p__Firmicutes;c__Clostridia;o__Clostridia UCG-014;f__uncultured organism;g__unknown;s__unknown	2	0	0	0	0	0	0	0	0	1	0	0	0	0	0	0	0	0	0	0	0	0	0	41
k__Bacteria;p__Firmicutes;c__Bacilli;o__Lactobacillales;f__Lactobacillaceae;g__Weissella;s__Weissella hellenica	1	0	0	0	0	0	0	0	0	0	0	0	0	0	0	0	0	0	0	0	0	0	0	0
k__Bacteria;p__Firmicutes;c__Clostridia;o__Lachnospirales;f__Lachnospiraceae;g__[Eubacterium] oxidoreducens group;s__uncultured bacterium	0	0	0	0	0	0	0	0	0	0	0	1	0	0	0	0	0	0	0	0	0	0	1	0
k__Bacteria;p__Firmicutes;c__Clostridia;o__Oscillospirales;f__[Eubacterium] coprostanoligenes group;g__uncultured bacterium;s__unknown	1	0	0	0	2	0	0	1	0	0	0	0	0	0	0	0	0	1	0	1	0	0	0	0
k__Bacteria;p__Bacteroidota;c__Bacteroidia;o__Bacteroidales;f__Bacteroidaceae;g__Bacteroides;s__uncultured organism	1	2	4	0	1	2	1	4	1	8	0	4	5	9	6	0	0	3	2	1	0	3	5	2
k__Bacteria;p__Firmicutes;c__Bacilli;o__Lactobacillales;f__Lactobacillaceae;g__Ligilactobacillus;s__Lactobacillus salivarius	1	0	0	0	0	0	0	0	0	0	0	0	1	0	0	0	0	0	0	0	0	0	0	0
k__Bacteria;p__Firmicutes;c__Clostridia;o__Monoglobales;f__Monoglobaceae;g__Monoglobus;s__uncultured bacterium	6	11	4	5	4	3	10	8	3	4	3	5	3	9	3	6	6	4	3	4	0	1	1	5
k__Bacteria;p__Firmicutes;c__Clostridia;o__Peptostreptococcales-Tissierellales;f__Peptostreptococcaceae;g__Romboutsia;s__uncultured bacterium	1	0	0	0	0	0	0	0	0	0	0	0	0	0	0	0	0	0	0	0	0	0	0	0
k__Bacteria;p__Firmicutes;c__Clostridia;o__Clostridia UCG-014;f__uncultured bacterium;g__unknown;s__unknown	0	0	0	0	0	0	0	0	0	0	0	0	0	1	0	0	0	0	1	0	0	0	1	0
k__Bacteria;p__Firmicutes;c__Clostridia;o__Clostridia UCG-014;f__uncultured bacterium;g__unknown;s__unknown	69	47	167	0	47	2	45	4	39	33	5	145	135	457	101	44	191	35	2	74	0	4	30	54
k__Bacteria;p__Firmicutes;c__Clostridia;o__Lachnospirales;f__Lachnospiraceae;g__ASF356;s__uncultured bacterium	4	8	0	25	1	21	1	9	0	138	2	19	8	10	8	19	2	7	1	27	39	7	41	6
k__Bacteria;p__Bacteroidota;c__Bacteroidia;o__Bacteroidales;f__Barnesiellaceae;g__uncultured;s__uncultured bacterium	0	0	0	1	2	1	4	0	0	0	1	0	1	2	2	2	1	1	1	1	0	1	1	0
k__Bacteria;p__Firmicutes;c__Clostridia;o__Oscillospirales;f__Oscillospiraceae;g__Oscillospira;s__uncultured organism	29	2	1	0	35	2	1	3	1	5	0	10	15	25	1	0	3	31	2	19	0	6	8	3
k__Bacteria;p__Bacteroidota;c__Bacteroidia;o__Bacteroidales;f__Rikenellaceae;g__Alistipes;s__uncultured organism	4	1	0	0	1	1	0	1	0	2	1	0	0	0	0	0	0	0	1	1	0	1	1	1
k__Bacteria;p__Bacteroidota;c__Bacteroidia;o__Bacteroidales;f__Bacteroidaceae;g__Bacteroides;s__uncultured organism	1	1	3	1	2	2	0	3	2	7	0	3	4	4	4	0	0	1	0	3	1	1	6	2
k__Bacteria;p__Bacteroidota;c__Bacteroidia;o__Bacteroidales;f__Bacteroidaceae;g__Bacteroides;s__uncultured bacterium	0	0	0	0	0	0	0	0	0	1	0	0	0	1	1	0	0	0	0	0	0	0	1	0
k__Bacteria;p__Firmicutes;c__Bacilli;o__Lactobacillales;f__Lactobacillaceae;g__Ligilactobacillus;s__Lactobacillus salivarius	10	1	2	2	0	0	1	1	1	1	0	1	3	0	0	0	1	1	2	0	3	4	1	1
k__Bacteria;p__Firmicutes;c__Bacilli;o__RF39;f__uncultured bacterium;g__unknown;s__unknown	4	0	0	2	1	1	1	0	2	1	1	1	2	0	0	0	0	7	3	4	0	0	2	0
k__Bacteria;p__Firmicutes;c__Clostridia;o__Clostridia UCG-014;f__uncultured bacterium;g__unknown;s__unknown	16	2	0	12	2	0	1	1	3	1	0	0	0	0	1	0	28	1	3	6	0	2	0	0
k__Bacteria;p__Proteobacteria;c__Gammaproteobacteria;o__Enterobacterales;f__Enterobacteriaceae;g__Escherichia-Shigella;s__uncultured organism	0	1	0	1	1	1	0	0	0	0	1	0	0	1	2	0	0	0	1	2	1	1	2	3
k__Bacteria;p__Firmicutes;c__Clostridia;o__Clostridia UCG-014;f__uncultured bacterium;g__unknown;s__unknown	1	0	0	0	0	1	0	10	0	0	0	0	0	0	0	0	0	0	0	0	0	0	0	0
k__Bacteria;p__Firmicutes;c__Clostridia;o__Lachnospirales;f__Lachnospiraceae;g__Eisenbergiella;s__uncultured organism	3	5	3	2	1	3	2	3	2	5	3	3	2	6	5	8	9	4	3	4	7	3	15	8
k__Bacteria;p__Firmicutes;c__Bacilli;o__Bacillales;f__Bacillaceae;g__Bacillus;s__uncultured soil bacterium	10	13	5	6	1	4	2	9	3	12	4	3	12	7	2	3	3	9	3	6	0	1	4	3
k__Bacteria;p__Firmicutes;c__Bacilli;o__Erysipelotrichales;f__Erysipelatoclostridiaceae;g__uncultured;s__uncultured bacterium	1	0	1	2	16	0	3	17	19	2	13	4	3	1	0	4	5	0	3	0	0	0	1	2
k__Bacteria;p__Firmicutes;c__Bacilli;o__Lactobacillales;f__Lactobacillaceae;g__Limosilactobacillus;s__uncultured bacterium	0	0	0	0	1	0	0	0	1	0	0	1	1	0	0	0	0	0	0	0	1	1	0	0
k__Bacteria;p__Firmicutes;c__Bacilli;o__Bacillales;f__Bacillaceae;g__Bacillus;s__Bacillus sp. TSWCSN14	5	6	3	1	0	3	0	4	1	7	0	2	8	2	0	0	1	4	2	4	0	0	2	1
k__Bacteria;p__Firmicutes;c__Clostridia;o__Clostridia UCG-014;f__uncultured bacterium;g__unknown;s__unknown	0	0	1	1	1	0	1	0	1	0	0	0	1	1	2	1	0	1	0	1	0	0	1	0
k__Bacteria;p__Proteobacteria;c__Gammaproteobacteria;o__Enterobacterales;f__Enterobacteriaceae;g__Escherichia-Shigella;s__uncultured bacterium	1	0	0	0	2	0	0	0	0	0	1	0	0	0	1	0	0	0	1	0	1	0	0	1
k__Bacteria;p__Firmicutes;c__Clostridia;o__Oscillospirales;f__Ruminococcaceae;g__uncultured;s__uncultured rumen bacterium	1	0	0	0	0	0	0	0	0	0	0	0	0	0	0	0	0	0	0	0	0	0	0	0
k__Bacteria;p__Firmicutes;c__Clostridia;o__Christensenellales;f__Christensenellaceae;g__Christensenellaceae R-7 group;s__uncultured bacterium	0	0	1	2	2	1	0	1	2	0	1	1	1	0	0	0	0	0	0	0	0	0	4	2
k__Bacteria;p__Firmicutes;c__Clostridia;o__Clostridia UCG-014;f__uncultured bacterium;g__unknown;s__unknown	2	15	0	0	1	0	2	0	0	0	0	1	14	8	2	1	3	3	2	3	1	0	0	0
k__Bacteria;p__Firmicutes;c__Clostridia;o__Oscillospirales;f__Oscillospiraceae;g__UCG-005;s__uncultured bacterium	6	5	5	3	9	6	3	3	3	14	4	15	10	10	5	16	5	14	4	10	3	2	4	4
k__Bacteria;p__Firmicutes;c__Clostridia;o__Oscillospirales;f__Hydrogenoanaerobacterium;g__uncultured bacterium;s__unknown	0	0	0	0	0	0	0	0	0	0	0	0	0	0	0	0	0	0	2	0	0	0	0	0
k__Bacteria;p__Firmicutes;c__Bacilli;o__Bacillales;f__Bacillaceae;g__Pontibacillus;s__Thalassobacillus sp. S181	28	33	17	12	1	11	5	16	4	42	9	9	25	14	8	5	11	23	6	18	1	1	14	13
k__Bacteria;p__Firmicutes;c__Clostridia;o__Lachnospirales;f__Lachnospiraceae;g__[Ruminococcus] torques group;s__uncultured bacterium	5	4	10	4	4	2	5	8	24	6	7	2	9	4	7	8	5	2	3	8	10	3	1	10
k__Bacteria;p__Firmicutes;c__Clostridia;o__Oscillospirales;f__Oscillospiraceae;g__Oscillibacter;s__uncultured bacterium	1	0	0	0	0	1	0	0	0	0	0	0	0	0	0	0	0	0	0	0	0	1	0	0
k__Bacteria;p__Firmicutes;c__Clostridia;o__Lachnospirales;f__Lachnospiraceae;g__Tuzzerella;s__uncultured bacterium	1	0	0	0	0	2	0	0	0	0	0	0	0	0	0	0	0	1	0	0	0	0	2	0
k__Bacteria;p__Proteobacteria;c__Gammaproteobacteria;o__Enterobacterales;f__Enterobacteriaceae;g__Escherichia-Shigella;s__Escherichia sp.	1	0	3	1	4	0	0	0	2	2	1	0	1	1	4	1	0	1	1	3	4	4	1	4
k__Bacteria;p__Firmicutes;c__Clostridia;o__Oscillospirales;f__Ruminococcaceae;g__Faecalibacterium;s__uncultured bacterium	1	0	1	0	1	0	2	0	0	1	0	0	1	0	1	0	0	1	0	2	2	4	0	2
k__Bacteria;p__Firmicutes;c__Negativicutes;o__Veillonellales-Selenomonadales;f__Selenomonadaceae;g__Megamonas;s__uncultured Clostridiales bacterium	0	0	0	0	0	0	0	0	0	0	0	0	1	0	0	0	0	0	0	0	0	0	0	0
k__Bacteria;p__Firmicutes;c__Clostridia;o__Oscillospirales;f__Butyricicoccaceae;g__UCG-009;s__uncultured bacterium	0	0	0	0	0	0	0	0	0	0	0	1	1	0	0	1	0	0	0	0	0	0	0	0
k__Bacteria;p__Firmicutes;c__Clostridia;o__Oscillospirales;f__Ruminococcaceae;g__Candidatus Soleaferrea;s__uncultured bacterium	10	4	14	4	9	8	7	12	14	4	5	19	7	8	7	11	14	9	9	3	1	3	11	9
k__Bacteria;p__Firmicutes;c__Clostridia;o__Oscillospirales;f__Ruminococcaceae;g__Paludicola;s__uncultured bacterium	3	0	3	2	2	3	2	3	3	4	1	2	2	2	4	1	2	1	4	1	0	0	2	2
k__Bacteria;p__Firmicutes;c__Bacilli;o__Izemoplasmatales;f__uncultured organism;g__unknown;s__unknown	0	2	4	1	2	0	3	6	13	4	2	12	3	1	2	0	0	2	0	6	0	0	4	1
k__Bacteria;p__Firmicutes;c__Clostridia;o__Lachnospirales;f__Lachnospiraceae;g__[Ruminococcus] torques group;s__uncultured bacterium	1	1	0	2	0	0	0	0	0	1	0	0	1	0	0	0	1	0	1	0	0	0	0	0
k__Bacteria;p__Firmicutes;c__Clostridia;o__Oscillospirales;f__Oscillospiraceae;g__UCG-005;s__uncultured bacterium	0	0	0	0	1	2	0	0	0	0	0	0	0	0	1	0	1	0	0	0	1	0	2	0
k__Bacteria;p__Firmicutes;c__Clostridia;o__Oscillospirales;f__Ruminococcaceae;g__Faecalibacterium;s__uncultured bacterium	0	0	0	0	0	0	0	0	0	0	0	0	0	0	0	0	0	0	0	3	1	0	1	1
k__Bacteria;p__Firmicutes;c__Bacilli;o__Lactobacillales;f__Lactobacillaceae;g__Limosilactobacillus;s__uncultured bacterium	0	0	0	0	0	0	0	0	0	0	0	2	0	0	0	0	0	0	0	0	0	0	0	1
k__Bacteria;p__Bacteroidota;c__Bacteroidia;o__Bacteroidales;f__Bacteroidaceae;g__Bacteroides;s__uncultured bacterium	1	2	4	2	4	10	2	4	0	7	0	2	5	8	6	0	0	6	0	3	1	5	31	4
k__Bacteria;p__Firmicutes;c__Clostridia;o__Monoglobales;f__Monoglobaceae;g__Monoglobus;s__uncultured bacterium	2	0	0	0	9	0	0	0	28	0	0	1	0	2	1	59	2	4	0	0	0	8	5	0
k__Bacteria;p__Firmicutes;c__Clostridia;o__Oscillospirales;f__Ruminococcaceae;g__Faecalibacterium;s__bacterium ic1379	17	444	539	113	228	815	44	59	581	560	17	413	356	128	149	1925	122	586	23	2678	40	303	123	150
k__Bacteria;p__Firmicutes;c__Clostridia;o__Lachnospirales;f__Lachnospiraceae;g__CAG-56;s__uncultured bacterium	0	0	0	0	0	0	0	0	0	0	0	0	0	0	0	0	0	0	0	0	0	0	0	1
k__Bacteria;p__Firmicutes;c__Clostridia;o__Oscillospirales;f__Oscillospiraceae;g__NK4A214 group;s__uncultured bacterium	1	0	0	0	1	0	0	0	0	0	0	0	0	0	0	0	1	0	0	0	0	0	2	0
k__Bacteria;p__Firmicutes;c__Clostridia;o__Lachnospirales;f__Lachnospiraceae;g__uncultured;s__uncultured bacterium	2	2	4	8	8	2	3	5	6	3	11	18	5	6	6	1	5	4	7	3	0	2	2	5
k__Bacteria;p__Firmicutes;c__Clostridia;o__Lachnospirales;f__Lachnospiraceae;g__Blautia;s__uncultured bacterium	0	0	2	2	0	0	0	0	0	0	0	0	0	0	0	0	0	0	0	1	0	0	0	0
k__Bacteria;p__Firmicutes;c__Clostridia;o__Oscillospirales;f__Oscillospiraceae;g__Colidextribacter;s__uncultured bacterium	1	0	0	0	0	0	0	0	0	0	0	0	0	0	0	0	0	0	0	0	0	0	0	0
k__Bacteria;p__Firmicutes;c__Clostridia;o__Oscillospirales;f__Ruminococcaceae;g__Subdoligranulum;s__uncultured bacterium	0	0	0	0	0	0	0	0	0	0	0	0	0	0	0	0	0	1	0	0	0	0	0	0
k__Bacteria;p__Firmicutes;c__Clostridia;o__Oscillospirales;f__uncultured;g__uncultured bacterium;s__unknown	0	0	1	0	0	0	0	0	0	0	0	0	0	0	0	0	1	0	0	0	0	1	0	0
k__Bacteria;p__Bacteroidota;c__Bacteroidia;o__Bacteroidales;f__Bacteroidaceae;g__Bacteroides;s__uncultured bacterium	1	0	0	1	1	1	0	3	0	5	0	0	2	3	4	0	0	1	1	1	0	0	2	1
k__Bacteria;p__Firmicutes;c__Clostridia;o__Oscillospirales;f__Ruminococcaceae;g__Ruminococcus;s__uncultured bacterium	35	183	21	53	27	25	130	75	16	8	18	161	21	31	32	43	71	30	22	28	0	27	40	50
k__Bacteria;p__Firmicutes;c__Clostridia;o__Oscillospirales;f__Ruminococcaceae;g__uncultured;s__uncultured bacterium	1	2	1	0	2	6	2	6	1	1	3	3	2	0	3	1	2	3	1	1	1	0	1	1
k__Bacteria;p__Firmicutes;c__Bacilli;o__Erysipelotrichales;f__Erysipelotrichaceae;g__uncultured;s__uncultured bacterium	50	34	3	22	169	28	122	86	86	37	2	96	15	9	58	220	25	2	15	97	394	129	44	101
k__Bacteria;p__Bacteroidota;c__Bacteroidia;o__Bacteroidales;f__Barnesiellaceae;g__Barnesiella;s__Barnesiella viscericola DSM 18177	7	3	0	2	1	3	4	6	2	0	1	3	2	3	5	3	4	0	4	2	6	3	4	5
k__Bacteria;p__Firmicutes;c__Bacilli;o__Lactobacillales;f__Lactobacillaceae;g__Weissella;s__Weissella confusa	2	0	0	0	0	0	0	0	0	0	1	0	1	0	0	0	0	0	0	0	0	0	1	0
k__Bacteria;p__Firmicutes;c__Clostridia;o__Lachnospirales;f__Lachnospiraceae;g__uncultured;s__bacterium ic1311	1	4	3	8	3	1	2	4	43	2	2	2	4	3	110	6	2	3	10	4	26	3	4	3
k__Bacteria;p__Firmicutes;c__Clostridia;o__Lachnospirales;f__Lachnospiraceae;g__[Ruminococcus] torques group;s__bacterium ic1294	3	1	2	2	2	0	2	3	2	1	1	1	2	0	1	2	2	1	1	0	4	3	1	4
k__Bacteria;p__Bacteroidota;c__Bacteroidia;o__Bacteroidales;f__Rikenellaceae;g__Alistipes;s__uncultured organism	8	4	5	1	7	7	0	7	2	15	3	1	2	1	0	1	1	3	6	3	0	1	6	2
k__Bacteria;p__Firmicutes;c__Clostridia;o__Clostridia UCG-014;f__uncultured bacterium;g__unknown;s__unknown	2	2	2	0	4	1	3	2	1	1	1	0	1	0	1	0	3	4	4	2	0	2	7	1
k__Bacteria;p__Firmicutes;c__Clostridia;o__Oscillospirales;f__Ruminococcaceae;g__uncultured;s__uncultured organism	1	3	1	1	2	1	2	4	4	0	0	1	1	2	6	1	3	2	4	0	4	0	1	1
k__Bacteria;p__Firmicutes;c__Clostridia;o__Lachnospirales;f__Lachnospiraceae;g__Eisenbergiella;s__uncultured bacterium	4	6	5	1	4	3	2	2	8	3	5	26	3	1	3	4	3	5	4	38	3	1	5	6
k__Bacteria;p__Firmicutes;c__Clostridia;o__Peptostreptococcales-Tissierellales;f__Peptostreptococcaceae;g__Romboutsia;s__uncultured bacterium	2	2	1	3	2	0	1	1	1	2	1	0	1	0	4	2	2	0	2	1	2	1	1	1
k__Bacteria;p__Firmicutes;c__Clostridia;o__Lachnospirales;f__Lachnospiraceae;g__uncultured bacterium;s__unknown	14	21	14	22	12	15	17	12	4	17	5	17	18	12	12	15	20	26	14	18	8	7	21	10
k__Bacteria;p__Firmicutes;c__Clostridia;o__Lachnospirales;f__Lachnospiraceae;g__Shuttleworthia;s__uncultured bacterium	12	10	7	20	76	26	7	6	4	14	34	46	6	135	24	6	6	31	1	26	9	6	10	80
k__Bacteria;p__Firmicutes;c__Clostridia;o__Lachnospirales;f__Lachnospiraceae;g__Lachnospiraceae UCG-006;s__uncultured bacterium	2	1	3	1	1	1	4	1	0	1	6	1	3	0	1	2	7	2	3	0	0	5	0	4
k__Bacteria;p__Bacteroidota;c__Bacteroidia;o__Bacteroidales;f__Bacteroidaceae;g__Bacteroides;s__uncultured bacterium	0	0	0	1	1	0	1	1	0	3	0	1	2	2	1	0	0	0	0	0	0	1	1	1
k__Bacteria;p__Firmicutes;c__Clostridia;o__Oscillospirales;f__Ruminococcaceae;g__uncultured;s__uncultured bacterium	62	34	127	949	14	300	72	270	132	625	5	133	42	87	182	92	136	297	76	510	2575	135	19	200
k__Bacteria;p__Firmicutes;c__Clostridia;o__Christensenellales;f__Christensenellaceae;g__Christensenellaceae R-7 group;s__uncultured bacterium	2	2	4	0	4	1	0	0	11	3	5	0	4	0	0	0	2	2	2	1	0	0	2	2
k__Bacteria;p__Firmicutes;c__Clostridia;o__Lachnospirales;f__Lachnospiraceae;g__Blautia;s__uncultured bacterium	115	1	6	17	1	0	35	1	6	0	0	0	12	0	12	0	0	0	0	49	2	0	0	0
k__Bacteria;p__Firmicutes;c__Clostridia;o__Peptococcales;f__Peptococcaceae;g__uncultured;s__uncultured bacterium	9	5	13	3	8	17	9	7	11	6	8	12	16	10	10	14	6	16	6	2	1	2	6	4
k__Bacteria;p__Firmicutes;c__Bacilli;o__Erysipelotrichales;f__Erysipelotrichaceae;g__Turicibacter;s__uncultured bacterium	0	0	0	1	0	0	0	0	0	0	0	0	1	0	0	0	0	0	0	0	1	1	0	2
k__Bacteria;p__Firmicutes;c__Clostridia;o__Oscillospirales;f__Ruminococcaceae;g__Ruminococcus;s__uncultured bacterium	0	3	0	0	0	0	0	0	0	0	0	0	1	0	0	1	1	1	0	1	0	0	3	2
k__Bacteria;p__Firmicutes;c__Clostridia;o__Clostridia UCG-014;f__uncultured bacterium;g__unknown;s__unknown	1	1	0	0	0	0	0	0	0	2	0	3	28	12	3	0	0	0	0	0	0	2	0	2
k__Bacteria;p__Firmicutes;c__Clostridia;o__Oscillospirales;f__Ruminococcaceae;g__Negativibacillus;s__uncultured bacterium	0	0	0	0	1	0	0	1	0	0	1	0	0	0	0	1	0	0	0	1	1	0	1	3
k__Bacteria;p__Firmicutes;c__Clostridia;o__Lachnospirales;f__Lachnospiraceae;g__Lachnospiraceae UCG-008;s__uncultured bacterium	0	0	0	0	0	0	0	0	0	0	0	1	0	0	0	0	0	0	0	0	0	0	0	0
k__Bacteria;p__Firmicutes;c__Clostridia;o__Lachnospirales;f__Lachnospiraceae;g__Lachnospiraceae FE2018 group;s__uncultured bacterium	1	3	2	2	6	0	2	0	0	0	8	0	1	0	0	2	3	5	1	2	2	1	3	3
k__Bacteria;p__Proteobacteria;c__Gammaproteobacteria;o__Enterobacterales;f__Enterobacteriaceae;g__Enterobacter;s__Citrobacter europaeus	0	0	0	0	0	0	0	1	0	4	1	0	0	0	1	0	0	1	3	0	1	0	0	0
k__Bacteria;p__Proteobacteria;c__Gammaproteobacteria;o__Enterobacterales;f__Enterobacteriaceae;g__Klebsiella;s__Klebsiella pneumoniae	0	0	0	0	0	0	0	0	0	0	0	0	0	0	0	0	1	0	0	0	0	0	0	0
k__Bacteria;p__Bacteroidota;c__Bacteroidia;o__Bacteroidales;f__Bacteroidaceae;g__Bacteroides;s__uncultured bacterium	0	1	1	0	0	3	0	1	0	5	0	6	1	6	2	0	0	2	1	4	0	1	4	2
k__Bacteria;p__Firmicutes;c__Clostridia;o__Lachnospirales;f__Lachnospiraceae;g__Blautia;s__uncultured bacterium	0	0	0	0	0	0	0	0	0	0	1	0	0	0	0	0	0	0	0	0	0	1	2	0
k__Bacteria;p__Firmicutes;c__Clostridia;o__Oscillospirales;f__Oscillospiraceae;g__uncultured;s__uncultured bacterium	1	11	0	0	0	1	0	0	2	0	0	2	1	1	0	0	1	3	3	1	0	3	1	0
k__Bacteria;p__Firmicutes;c__Clostridia;o__Oscillospirales;f__Oscillospiraceae;g__Papillibacter;s__uncultured bacterium	2	4	5	3	5	7	3	4	4	3	2	4	3	2	2	3	4	6	2	1	1	1	1	3
k__Bacteria;p__Firmicutes;c__Clostridia;o__Oscillospirales;f__Ruminococcaceae;g__uncultured;s__Ruminococcus sp. YE281	3	2	0	18	0	1	5	7	4	6	5	1	3	4	1	0	7	1	0	1	2	3	0	3
k__Bacteria;p__Firmicutes;c__Clostridia;o__Lachnospirales;f__Lachnospiraceae;g__Lachnospira;s__uncultured bacterium	0	0	0	0	0	0	0	0	1	1	0	0	0	0	0	0	0	0	0	0	0	0	0	0
k__Bacteria;p__Firmicutes;c__Clostridia;o__Lachnospirales;f__Lachnospiraceae;g__Lachnospiraceae UCG-008;s__uncultured bacterium	0	0	0	0	0	1	0	0	0	0	0	0	0	0	0	0	0	3	0	0	0	9	4	0
k__Bacteria;p__Firmicutes;c__Clostridia;o__Clostridia UCG-014;f__uncultured bacterium;g__unknown;s__unknown	1	0	4	2	2	1	0	0	2	0	0	1	1	1	0	0	3	1	0	0	0	2	1	1
k__Bacteria;p__Firmicutes;c__Clostridia;o__Oscillospirales;f__Oscillospiraceae;g__uncultured;s__uncultured bacterium	0	1	0	0	0	0	1	0	0	1	0	0	0	0	0	1	0	1	0	0	1	2	1	0
k__Bacteria;p__Firmicutes;c__Clostridia;o__Oscillospirales;f__Ruminococcaceae;g__uncultured;s__uncultured bacterium	1	0	0	0	3	1	0	0	0	1	0	0	1	0	0	0	0	0	0	0	0	1	1	0
k__Bacteria;p__Firmicutes;c__Bacilli;o__Lactobacillales;f__Lactobacillaceae;g__Lactobacillus;s__uncultured Bacillus sp.	3	0	14	0	5	1	0	5	9	2	3	7	28	14	0	1	1	3	3	0	6	11	1	5
k__Bacteria;p__Firmicutes;c__Clostridia;o__Oscillospirales;f__Butyricicoccaceae;g__UCG-008;s__uncultured organism	0	0	0	5	5	5	0	0	0	1	0	2	0	0	0	1	0	0	0	5	2	0	11	1
k__Bacteria;p__Firmicutes;c__Clostridia;o__Oscillospirales;f__Oscillospiraceae;g__uncultured;s__uncultured bacterium	20	98	23	11	22	90	5	16	14	46	12	17	22	34	10	8	38	43	18	21	6	32	47	32
k__Bacteria;p__Firmicutes;c__Clostridia;o__Lachnospirales;f__Lachnospiraceae;g__Lachnoclostridium;s__uncultured bacterium	29	10	40	26	22	46	21	40	37	14	7	71	26	19	17	31	32	28	25	21	5	6	14	24
k__Bacteria;p__Proteobacteria;c__Gammaproteobacteria;o__Enterobacterales;f__Enterobacteriaceae;g__Escherichia-Shigella;s__Escherichia coli	4	1	2	6	10	6	0	1	4	5	4	1	2	0	9	2	1	1	8	8	18	14	3	7
k__Bacteria;p__Bacteroidota;c__Bacteroidia;o__Bacteroidales;f__Marinifilaceae;g__uncultured;s__uncultured bacterium	0	2	2	0	2	6	4	3	1	1	0	2	3	5	1	1	0	2	0	2	0	1	16	5
k__Bacteria;p__Proteobacteria;c__Gammaproteobacteria;o__Enterobacterales;f__Enterobacteriaceae;g__Escherichia-Shigella;s__uncultured bacterium	0	0	0	1	0	0	0	0	0	0	0	0	0	0	0	0	0	0	0	0	0	0	0	1
k__Bacteria;p__Bacteroidota;c__Bacteroidia;o__Bacteroidales;f__Barnesiellaceae;g__Barnesiella;s__Barnesiella viscericola DSM 18177	17	7	8	5	7	15	11	11	7	4	5	10	13	15	10	9	7	8	6	10	9	11	18	14
k__Bacteria;p__Firmicutes;c__Clostridia;o__Lachnospirales;f__Lachnospiraceae;g__Lachnospiraceae UCG-001;s__uncultured bacterium	4	16	8	4	11	15	23	7	13	8	12	4	9	12	7	8	13	20	4	11	10	13	20	18
k__Bacteria;p__Firmicutes;c__Clostridia;o__Peptostreptococcales-Tissierellales;f__Peptostreptococcaceae;g__uncultured;s__uncultured bacterium	3	4	2	2	0	1	0	0	1	1	0	0	3	0	2	1	1	4	0	9	5	3	3	4
k__Bacteria;p__Firmicutes;c__Clostridia;o__Oscillospirales;f__Butyricicoccaceae;g__Butyricicoccus;s__uncultured bacterium	1	0	0	0	0	0	0	0	0	0	0	0	0	0	0	0	0	0	0	0	0	0	0	0
k__Bacteria;p__Firmicutes;c__Clostridia;o__Lachnospirales;f__Lachnospiraceae;g__Lachnoclostridium;s__uncultured organism	0	0	0	0	0	0	0	1	0	0	1	0	0	0	0	0	0	0	0	0	0	0	0	1
k__Bacteria;p__Actinobacteriota;c__Actinobacteria;o__Bifidobacteriales;f__Bifidobacteriaceae;g__Bifidobacterium;s__Bifidobacterium catenulatum subsp. kashiwanohense	4	2	1	2	1	1	1	3	1	14	3	0	1	1	1	0	10	1	8	0	0	0	1	2
k__Bacteria;p__Firmicutes;c__Clostridia;o__Lachnospirales;f__Lachnospiraceae;g__[Eubacterium] oxidoreducens group;s__uncultured bacterium	1	0	0	0	1	0	0	0	0	0	0	0	0	0	0	0	0	0	0	0	0	0	1	0
k__Bacteria;p__Firmicutes;c__Bacilli;o__Lactobacillales;f__Lactobacillaceae;g__Ligilactobacillus;s__Lactobacillus sp. KC45b	1	0	0	0	0	0	0	0	0	1	0	0	3	0	0	0	0	0	0	0	0	0	0	1
k__Bacteria;p__Firmicutes;c__Clostridia;o__Oscillospirales;f__[Eubacterium] coprostanoligenes group;g__uncultured bacterium;s__unknown	1	1	1	1	1	0	0	0	1	1	4	1	0	0	0	0	2	0	1	0	0	0	1	1
k__Bacteria;p__Firmicutes;c__Clostridia;o__Oscillospirales;f__Ruminococcaceae;g__Faecalibacterium;s__uncultured bacterium	22	17	10	21	3	2	7	4	10	15	13	19	13	14	13	26	24	4	13	12	9	12	2	25
k__Bacteria;p__Firmicutes;c__Clostridia;o__Oscillospirales;f__Ruminococcaceae;g__Faecalibacterium;s__uncultured bacterium	0	0	0	0	0	0	0	0	0	0	0	0	0	0	0	0	0	0	0	0	1	0	0	0
k__Bacteria;p__Firmicutes;c__Clostridia;o__Oscillospirales;f__Oscillospiraceae;g__NK4A214 group;s__uncultured bacterium	18	18	11	20	21	45	25	3	21	34	214	57	20	40	37	14	19	15	55	6	7	89	10	17
k__Bacteria;p__Proteobacteria;c__Gammaproteobacteria;o__Enterobacterales;f__Enterobacteriaceae;g__Escherichia-Shigella;s__uncultured bacterium	1	1	0	2	2	0	0	0	0	0	0	1	0	0	1	0	0	0	1	0	4	1	1	0
k__Bacteria;p__Firmicutes;c__Clostridia;o__Christensenellales;f__Christensenellaceae;g__Christensenellaceae R-7 group;s__uncultured bacterium	0	1	2	2	0	1	0	3	1	5	4	1	1	3	0	3	0	0	0	0	2	0	0	2
k__Bacteria;p__Firmicutes;c__Clostridia;o__Oscillospirales;f__Ruminococcaceae;g__Faecalibacterium;s__uncultured bacterium	1	0	0	0	0	0	0	0	1	0	0	0	1	0	0	1	0	0	1	0	0	0	0	0
k__Bacteria;p__Firmicutes;c__Clostridia;o__Peptostreptococcales-Tissierellales;f__Peptostreptococcaceae;g__uncultured;s__uncultured bacterium	1	1	0	4	0	0	0	0	0	0	0	0	1	0	1	1	1	1	0	1	1	0	1	1
k__Bacteria;p__Firmicutes;c__Clostridia;o__Lachnospirales;f__Lachnospiraceae;g__[Ruminococcus] torques group;s__uncultured organism	1	0	1	0	0	1	0	0	0	0	0	0	0	0	0	0	0	0	0	0	0	1	1	0
k__Bacteria;p__Firmicutes;c__Clostridia;o__Oscillospirales;f__Oscillospiraceae;g__UCG-005;s__uncultured bacterium	1	2	0	0	1	1	0	1	0	1	0	2	0	0	0	0	1	0	1	0	0	2	1	0
k__Bacteria;p__Firmicutes;c__Clostridia;o__Lachnospirales;f__Lachnospiraceae;g__[Ruminococcus] torques group;s__uncultured bacterium	9	41	11	43	4	7	4	5	26	4	2	2	14	5	21	145	5	0	32	35	2	1	6	13
k__Bacteria;p__Firmicutes;c__Clostridia;o__Lachnospirales;f__Lachnospiraceae;g__Fusicatenibacter;s__uncultured bacterium	0	0	0	0	0	0	0	0	1	0	0	0	0	0	0	0	0	0	0	0	0	0	0	0
k__Bacteria;p__Bacteroidota;c__Bacteroidia;o__Bacteroidales;f__Bacteroidaceae;g__Bacteroides;s__uncultured organism	0	0	0	1	0	0	0	1	0	1	0	0	1	3	1	0	0	0	0	0	0	0	2	1
k__Bacteria;p__Firmicutes;c__Clostridia;o__Clostridia UCG-014;f__uncultured bacterium;g__unknown;s__unknown	2	29	40	12	25	16	36	18	44	17	21	5	21	5	20	70	35	48	62	8	17	66	23	5
k__Bacteria;p__Firmicutes;c__Clostridia;o__Oscillospirales;f__Oscillospiraceae;g__UCG-005;s__uncultured bacterium	85	98	14	46	80	29	25	18	39	2	39	51	20	69	16	7	25	90	61	18	5	117	5	21
k__Bacteria;p__Firmicutes;c__Clostridia;o__Oscillospirales;f__Ruminococcaceae;g__uncultured;s__uncultured organism	1	0	0	2	2	2	2	0	1	0	0	0	0	4	1	3	0	0	1	5	1	0	1	1
k__Bacteria;p__Firmicutes;c__Clostridia;o__Lachnospirales;f__Lachnospiraceae;g__Lachnospiraceae NC2004 group;s__uncultured bacterium	0	0	0	0	0	0	0	0	0	0	0	0	0	1	0	0	0	0	0	1	0	0	0	0
k__Bacteria;p__Firmicutes;c__Clostridia;o__Oscillospirales;f__Ruminococcaceae;g__Subdoligranulum;s__uncultured bacterium	8	6	2	9	7	3	0	0	1	3	0	1	1	0	0	1	0	67	0	0	0	0	2	8
k__Bacteria;p__Firmicutes;c__Clostridia;o__Oscillospirales;f__Butyricicoccaceae;g__Butyricicoccus;s__Intestinibacillus sp. Marseille-P6563	2	6	2	12	32	41	3	9	1	32	2	5	4	1	6	1	0	7	1	6	22	1	37	1
k__Bacteria;p__Firmicutes;c__Clostridia;o__Lachnospirales;f__Lachnospiraceae;g__Blautia;s__uncultured bacterium	5	22	0	7	25	25	1	1	13	2	31	3	0	39	0	3	2	256	0	4	1	1205	404	5
k__Bacteria;p__Firmicutes;c__Clostridia;o__Oscillospirales;f__Oscillospiraceae;g__Oscillibacter;s__uncultured bacterium	110	63	166	62	132	183	127	74	110	64	253	151	53	75	99	126	86	216	107	93	24	47	58	51
k__Bacteria;p__Firmicutes;c__Bacilli;o__Lactobacillales;f__Lactobacillaceae;g__Lactobacillus;s__uncultured bacterium	0	0	0	0	0	0	0	0	0	0	0	0	1	0	0	0	0	0	0	0	0	1	0	0
k__Bacteria;p__Firmicutes;c__Clostridia;o__Clostridia UCG-014;f__uncultured bacterium;g__unknown;s__unknown	29	10	20	4	30	4	40	15	32	6	6	43	18	37	24	10	4	166	26	21	6	14	2	6
k__Bacteria;p__Firmicutes;c__Clostridia;o__Lachnospirales;f__Lachnospiraceae;g__[Ruminococcus] torques group;s__uncultured organism	162	13	14	18	16	22	60	96	11	20	15	55	23	10	89	51	52	78	32	27	37	47	15	59
k__Bacteria;p__Firmicutes;c__Clostridia;o__Eubacteriales;f__Anaerofustaceae;g__Anaerofustis;s__Anaerofustis sp. Marseille-P2832	0	2	3	2	2	0	0	1	1	4	6	0	2	2	2	3	4	7	0	3	4	2	2	6
k__Bacteria;p__Firmicutes;c__Clostridia;o__Oscillospirales;f__Ruminococcaceae;g__Subdoligranulum;s__uncultured bacterium	176	1	0	2	17	15	82	43	15	1	0	0	7	6	4	6	19	1	0	12	19	23	42	1
k__Bacteria;p__Firmicutes;c__Clostridia;o__Clostridia UCG-014;f__uncultured bacterium;g__unknown;s__unknown	2	35	58	15	144	323	4	40	9	30	30	74	193	25	2	11	2	403	2	8	3	213	6	67
k__Bacteria;p__Firmicutes;c__Clostridia;o__Lachnospirales;f__Lachnospiraceae;g__Eisenbergiella;s__uncultured bacterium	238	448	348	498	184	138	288	209	810	160	705	175	212	280	175	415	270	112	351	536	664	316	185	202
k__Bacteria;p__Firmicutes;c__Clostridia;o__Peptostreptococcales-Tissierellales;f__Peptostreptococcaceae;g__Romboutsia;s__uncultured bacterium	0	1	1	1	1	0	0	0	0	0	0	1	1	0	1	0	1	1	2	1	0	0	2	2
k__Bacteria;p__Firmicutes;c__Clostridia;o__Clostridia UCG-014;f__uncultured bacterium;g__unknown;s__unknown	5	4	8	1	5	6	10	4	5	2	2	1	8	13	7	7	4	9	0	5	5	6	15	3
k__Bacteria;p__Firmicutes;c__Desulfotomaculia;o__Desulfotomaculales;f__Desulfotomaculaceae;g__Desulfotomaculum;s__Desulfotomaculum ruminis	2	8	0	0	1	0	0	0	7	0	0	0	2	0	0	0	8	0	0	0	0	0	0	7
k__Bacteria;p__Firmicutes;c__Clostridia;o__Clostridia vadinBB60 group;f__uncultured bacterium;g__unknown;s__unknown	17	2	0	0	16	22	2	7	0	27	0	5	3	1	0	2	15	2	1	0	0	0	1	23
k__Bacteria;p__Firmicutes;c__Clostridia;o__Clostridia vadinBB60 group;f__uncultured bacterium;g__unknown;s__unknown	0	0	0	0	0	0	0	0	0	1	0	0	0	0	0	0	0	0	0	0	0	0	0	1
k__Bacteria;p__Bacteroidota;c__Bacteroidia;o__Bacteroidales;f__Bacteroidaceae;g__Bacteroides;s__uncultured bacterium	0	0	0	0	0	0	0	0	0	0	0	0	0	0	0	0	0	1	0	0	0	0	0	0
k__Bacteria;p__Bacteroidota;c__Bacteroidia;o__Bacteroidales;f__Bacteroidaceae;g__Bacteroides;s__uncultured organism	0	0	1	3	0	2	0	2	0	3	0	4	1	1	2	0	0	2	0	0	1	1	4	1
k__Bacteria;p__Firmicutes;c__Bacilli;o__Lactobacillales;f__Streptococcaceae;g__Streptococcus;s__Streptococcus gallolyticus subsp. pasteurianus	1	1	6	7	3	3	7	0	9	2	11	5	7	4	6	5	2	1	6	2	12	2	2	7
k__Bacteria;p__Firmicutes;c__Clostridia;o__Clostridia vadinBB60 group;f__uncultured bacterium;g__unknown;s__unknown	2	0	0	0	0	2	0	0	0	0	6	0	0	0	0	0	0	0	0	0	0	0	0	0
k__Bacteria;p__Proteobacteria;c__Gammaproteobacteria;o__Enterobacterales;f__Enterobacteriaceae;g__Escherichia-Shigella;s__Escherichia fergusonii	0	0	0	2	0	0	0	0	1	1	0	0	0	0	1	0	0	0	1	0	1	0	1	0
k__Bacteria;p__Firmicutes;c__Bacilli;o__Lactobacillales;f__Streptococcaceae;g__Streptococcus;s__uncultured bacterium	8	14	31	19	8	4	26	5	25	13	25	18	33	17	13	15	7	5	22	11	50	7	10	23
k__Bacteria;p__Bacteroidota;c__Bacteroidia;o__Bacteroidales;f__Rikenellaceae;g__Alistipes;s__uncultured bacterium	7	8	5	5	19	31	24	7	3	12	9	10	20	20	15	11	14	19	5	12	1	9	24	42
k__Bacteria;p__Bacteroidota;c__Bacteroidia;o__Bacteroidales;f__Bacteroidaceae;g__Bacteroides;s__uncultured organism	1	0	0	2	1	2	1	1	0	4	0	3	1	2	2	0	0	1	0	0	1	1	2	1
k__Bacteria;p__Proteobacteria;c__Gammaproteobacteria;o__Enterobacterales;f__Enterobacteriaceae;g__Escherichia-Shigella;s__uncultured bacterium	0	0	1	1	4	3	1	1	1	1	0	0	0	0	1	0	0	1	0	1	5	5	2	5
k__Bacteria;p__Firmicutes;c__Clostridia;o__Clostridia UCG-014;f__uncultured bacterium;g__unknown;s__unknown	13	8	4	2	24	84	90	144	35	4	4	145	5	25	34	28	39	190	7	232	16	17	1	3
k__Bacteria;p__Firmicutes;c__Bacilli;o__Lactobacillales;f__Streptococcaceae;g__Streptococcus;s__Streptococcus sp. C8I9	0	0	0	0	0	0	0	0	0	0	0	1	0	0	0	0	0	0	0	1	0	0	0	1
k__Bacteria;p__Firmicutes;c__Clostridia;o__Lachnospirales;f__Lachnospiraceae;g__[Ruminococcus] torques group;s__uncultured bacterium	13	6	1	3	6	21	2	3	4	7	4	0	0	3	6	7	15	1	3	8	4	7	8	6
k__Bacteria;p__Firmicutes;c__Clostridia;o__Oscillospirales;f__Oscillospiraceae;g__NK4A214 group;s__uncultured Clostridiales bacterium	1	2	2	0	2	3	2	1	0	1	0	1	2	2	3	0	1	0	0	0	0	0	1	0
k__Bacteria;p__Firmicutes;c__Clostridia;o__Oscillospirales;f__Butyricicoccaceae;g__UCG-009;s__uncultured bacterium	0	3	2	5	3	3	7	4	7	1	1	21	17	6	3	2	1	1	4	0	1	1	6	4
k__Bacteria;p__Firmicutes;c__Clostridia;o__Lachnospirales;f__Lachnospiraceae;g__GCA-900066575;s__uncultured organism	42	52	99	146	106	91	123	79	76	45	58	274	80	92	104	241	101	89	60	61	61	142	31	69
k__Bacteria;p__Firmicutes;c__Clostridia;o__Clostridia UCG-014;f__uncultured rumen bacterium;g__unknown;s__unknown	45	8	4	7	23	54	6	44	64	1	2	24	29	39	10	17	0	3	45	16	1	58	1	12
k__Bacteria;p__Firmicutes;c__Clostridia;o__Lachnospirales;f__Lachnospiraceae;g__Lachnospiraceae NC2004 group;s__uncultured bacterium	0	1	0	1	2	0	0	1	0	2	0	0	0	2	0	1	1	0	1	2	1	1	3	1
k__Bacteria;p__Firmicutes;c__Clostridia;o__Clostridia UCG-014;f__uncultured bacterium;g__unknown;s__unknown	0	0	0	0	0	0	0	0	0	0	0	0	0	0	0	0	0	0	0	0	0	2	0	0
k__Bacteria;p__Firmicutes;c__Clostridia;o__Peptostreptococcales-Tissierellales;f__Peptostreptococcaceae;g__Romboutsia;s__uncultured bacterium	0	0	0	0	0	0	0	0	0	0	0	0	0	0	0	0	0	0	0	0	0	0	0	1
k__Bacteria;p__Firmicutes;c__Bacilli;o__Erysipelotrichales;f__Erysipelotrichaceae;g__Turicibacter;s__uncultured bacterium	1	3	2	4	1	0	0	1	0	2	0	1	1	0	3	1	1	1	1	0	0	0	4	1
k__Bacteria;p__Proteobacteria;c__Gammaproteobacteria;o__Enterobacterales;f__Enterobacteriaceae;g__Escherichia-Shigella;s__uncultured bacterium	1	0	0	0	1	0	0	0	0	0	0	0	0	0	0	0	0	0	4	2	2	2	0	2
k__Bacteria;p__Firmicutes;c__Clostridia;o__Oscillospirales;f__Oscillospiraceae;g__Colidextribacter;s__uncultured bacterium	6	0	0	0	0	0	1	0	2	80	1	0	0	0	14	0	3	0	0	1	0	0	0	0
k__Bacteria;p__Firmicutes;c__Clostridia;o__Oscillospirales;f__Ruminococcaceae;g__Incertae Sedis;s__uncultured bacterium	25	6	63	0	1	23	1	31	69	3	8	16	21	4	37	57	20	0	10	30	6	9	1	23
k__Bacteria;p__Proteobacteria;c__Gammaproteobacteria;o__Enterobacterales;f__Enterobacteriaceae;g__Escherichia-Shigella;s__bacterium 14W323	0	0	1	0	4	0	0	0	1	1	1	1	0	1	1	0	0	0	0	3	4	1	1	2
k__Bacteria;p__Firmicutes;c__Clostridia;o__Oscillospirales;f__Ruminococcaceae;g__uncultured;s__uncultured bacterium	28	2	3	2	5	3	2	3	2	2	2	1	5	1	1	1	3	3	1	1	0	1	22	2
k__Bacteria;p__Firmicutes;c__Clostridia;o__Oscillospirales;f__Ruminococcaceae;g__Negativibacillus;s__uncultured bacterium	20	14	11	26	24	10	17	20	19	16	20	24	9	12	25	14	19	12	19	36	19	12	7	25
k__Bacteria;p__Firmicutes;c__Clostridia;o__Lachnospirales;f__Lachnospiraceae;g__uncultured;s__uncultured bacterium	2	2	4	3	1	0	0	1	0	1	3	1	1	2	2	1	3	1	1	3	4	0	6	3
k__Bacteria;p__Firmicutes;c__Clostridia;o__Peptostreptococcales-Tissierellales;f__Peptostreptococcaceae;g__Romboutsia;s__uncultured bacterium	0	1	0	2	0	0	0	0	2	1	1	0	2	0	1	2	0	0	0	1	1	1	1	2
k__Bacteria;p__Firmicutes;c__Bacilli;o__Lactobacillales;f__Streptococcaceae;g__Streptococcus;s__uncultured bacterium	6	6	19	22	8	4	27	3	20	8	23	18	21	15	14	14	6	2	18	7	30	6	9	22
k__Bacteria;p__Actinobacteriota;c__Actinobacteria;o__Bifidobacteriales;f__Bifidobacteriaceae;g__Bifidobacterium;s__Bifidobacterium animalis	1	0	0	0	0	0	0	0	0	0	0	1	0	0	0	0	3	0	0	0	0	0	0	1
k__Bacteria;p__Firmicutes;c__Bacilli;o__Lactobacillales;f__Streptococcaceae;g__Streptococcus;s__uncultured bacterium	1	0	0	0	0	0	0	0	1	0	0	0	2	0	0	0	0	0	0	0	2	0	0	1
k__Bacteria;p__Firmicutes;c__Clostridia;o__Oscillospirales;f__Oscillospiraceae;g__Flavonifractor;s__uncultured bacterium	108	68	22	65	22	125	26	49	25	56	258	87	41	61	23	61	46	45	84	40	13	32	34	30
k__Bacteria;p__Bacteroidota;c__Bacteroidia;o__Bacteroidales;f__Barnesiellaceae;g__Barnesiella;s__Barnesiella viscericola	4776	1847	1714	2281	1384	2660	2437	3634	1982	556	994	2824	1753	2831	2035	3762	3217	921	3644	2054	3970	3434	1727	2727
k__Bacteria;p__Firmicutes;c__Clostridia;o__Oscillospirales;f__[Eubacterium] coprostanoligenes group;g__uncultured bacterium;s__unknown	27	0	0	0	0	0	0	0	0	0	0	0	0	0	0	0	0	0	0	1	0	0	0	0
k__Bacteria;p__Firmicutes;c__Clostridia;o__Christensenellales;f__Christensenellaceae;g__Christensenellaceae R-7 group;s__uncultured bacterium	0	1	0	0	0	0	0	0	0	1	0	0	3	0	0	0	1	0	0	1	0	0	0	0
k__Bacteria;p__Firmicutes;c__Clostridia;o__Oscillospirales;f__UCG-010;g__uncultured bacterium;s__unknown	9	4	4	6	7	3	4	3	2	2	2	21	8	5	4	9	2	10	5	4	1	5	9	5
k__Bacteria;p__Firmicutes;c__Clostridia;o__Oscillospirales;f__Ruminococcaceae;g__Faecalibacterium;s__uncultured bacterium	0	0	0	0	0	0	0	0	0	0	0	0	0	0	0	1	0	0	0	0	0	0	0	1
k__Bacteria;p__Proteobacteria;c__Gammaproteobacteria;o__Enterobacterales;f__Enterobacteriaceae;g__Escherichia-Shigella;s__Escherichia coli	257	222	468	554	2088	891	43	49	555	632	447	31	171	87	1194	497	74	156	991	1184	3846	1658	639	1477
k__Bacteria;p__Bacteroidota;c__Bacteroidia;o__Bacteroidales;f__Bacteroidaceae;g__Bacteroides;s__uncultured organism	0	1	3	1	2	1	2	2	1	4	0	1	3	4	5	0	0	3	0	2	0	1	2	2
k__Bacteria;p__Firmicutes;c__Bacilli;o__Erysipelotrichales;f__Erysipelotrichaceae;g__Turicibacter;s__uncultured bacterium	5	8	3	11	0	0	2	4	2	4	3	1	3	1	8	4	2	5	0	7	2	3	6	11
k__Bacteria;p__Firmicutes;c__Bacilli;o__Erysipelotrichales;f__Erysipelatoclostridiaceae;g__Erysipelatoclostridium;s__uncultured bacterium	2	3	2	5	1	0	1	4	2	0	1	0	0	1	2	2	1	1	0	3	2	3	4	2
k__Bacteria;p__Firmicutes;c__Clostridia;o__Christensenellales;f__Christensenellaceae;g__Christensenellaceae R-7 group;s__gut metagenome	22	4	3	3	12	2	20	11	18	4	0	2	3	0	2	4	85	4	3	7	1	0	2	94
k__Bacteria;p__Firmicutes;c__Clostridia;o__Lachnospirales;f__Lachnospiraceae;g__Blautia;s__uncultured bacterium	0	0	1	0	0	1	0	0	0	1	0	0	0	0	0	1	0	0	0	0	0	2	0	0
k__Bacteria;p__Firmicutes;c__Clostridia;o__Oscillospirales;f__uncultured;g__uncultured bacterium;s__unknown	2	12	0	1	22	0	2	16	45	0	0	0	0	0	10	0	25	2	2	32	0	1	0	0
k__Bacteria;p__Firmicutes;c__Clostridia;o__Lachnospirales;f__Lachnospiraceae;g__Blautia;s__uncultured bacterium	0	0	1	0	0	2	0	0	0	0	2	1	1	2	2	1	0	3	1	2	1	1	1	3
k__Bacteria;p__Firmicutes;c__Clostridia;o__Monoglobales;f__Monoglobaceae;g__Monoglobus;s__uncultured bacterium	1	1	2	1	2	0	0	0	0	0	1	0	0	0	2	1	2	0	0	3	0	3	0	0
k__Bacteria;p__Firmicutes;c__Clostridia;o__Oscillospirales;f__Ruminococcaceae;g__uncultured;s__uncultured bacterium	2	29	50	86	84	186	6	134	7	7	3	37	9	149	45	10	60	28	8	2	248	4	9	34
k__Bacteria;p__Firmicutes;c__Clostridia;o__Lachnospirales;f__Lachnospiraceae;g__Marvinbryantia;s__uncultured organism	24	11	3	2	8	0	2	1	9	13	34	2	5	2	3	1	7	1	0	4	2	1	8	22
k__Bacteria;p__Firmicutes;c__Clostridia;o__Oscillospirales;f__Ruminococcaceae;g__Faecalibacterium;s__uncultured bacterium	1	1	3	0	2	0	2	1	1	3	1	0	1	1	2	1	3	2	0	3	2	10	2	0
k__Bacteria;p__Firmicutes;c__Clostridia;o__Lachnospirales;f__Lachnospiraceae;g__Lachnospiraceae UCG-010;s__uncultured bacterium	9	3	2	2	3	7	7	2	2	22	7	17	1	8	5	3	11	9	4	4	0	2	4	2
k__Bacteria;p__Proteobacteria;c__Gammaproteobacteria;o__Enterobacterales;f__Enterobacteriaceae;g__Escherichia-Shigella;s__uncultured bacterium	0	0	0	0	0	0	0	0	0	0	0	1	0	0	0	0	0	0	0	0	1	1	0	0
k__Bacteria;p__Firmicutes;c__Bacilli;o__Erysipelotrichales;f__Erysipelotrichaceae;g__Turicibacter;s__uncultured bacterium	1	2	0	2	0	0	0	0	0	0	1	1	0	0	1	1	0	0	0	3	0	1	4	4
k__Bacteria;p__Proteobacteria;c__Gammaproteobacteria;o__Enterobacterales;f__Enterobacteriaceae;g__Escherichia-Shigella;s__uncultured bacterium	2	0	1	3	3	2	0	0	1	1	3	0	1	0	3	2	0	1	4	3	8	6	2	5
k__Bacteria;p__Firmicutes;c__Bacilli;o__Bacillales;f__Bacillaceae;g__Bacillus;s__uncultured Bacillus sp.	3	7	3	1	0	2	1	4	2	8	0	1	7	4	2	1	3	4	0	1	0	0	2	1
k__Bacteria;p__Firmicutes;c__Clostridia;o__Clostridia UCG-014;f__uncultured bacterium;g__unknown;s__unknown	0	0	2	3	1	3	0	0	0	1	1	0	0	2	0	0	3	1	0	0	0	2	1	0
k__Bacteria;p__Bacteroidota;c__Bacteroidia;o__Bacteroidales;f__Bacteroidaceae;g__Bacteroides;s__uncultured organism	1	0	1	2	2	0	0	1	0	4	0	2	1	5	2	0	0	2	0	0	0	0	5	1
k__Bacteria;p__Firmicutes;c__Clostridia;o__Oscillospirales;f__Ruminococcaceae;g__Anaerofilum;s__uncultured bacterium	0	5	3	8	10	38	3	3	2	4	21	20	5	7	10	25	8	9	7	9	21	12	11	3
k__Bacteria;p__Actinobacteriota;c__Coriobacteriia;o__Coriobacteriales;f__Coriobacteriaceae;g__Collinsella;s__uncultured bacterium	2	1	0	0	0	0	0	0	0	3	0	0	0	0	0	0	0	0	0	1	0	0	0	0
k__Bacteria;p__Firmicutes;c__Clostridia;o__Lachnospirales;f__Lachnospiraceae;g__Lachnoclostridium;s__uncultured bacterium	98	110	96	124	106	104	61	63	87	122	160	58	107	62	115	52	120	119	65	81	113	36	26	130
k__Bacteria;p__Firmicutes;c__Clostridia;o__Oscillospirales;f__Ruminococcaceae;g__Faecalibacterium;s__uncultured bacterium	48	11	311	120	2	150	4	575	308	336	367	13	19	19	141	3	2	465	282	7	100	347	15	15
k__Bacteria;p__Firmicutes;c__Clostridia;o__Lachnospirales;f__Lachnospiraceae;g__Lachnospiraceae FCS020 group;s__uncultured bacterium	1	2	2	4	1	3	0	0	1	4	16	0	5	0	0	3	3	3	2	3	1	5	0	8
k__Bacteria;p__Proteobacteria;c__Gammaproteobacteria;o__Pseudomonadales;f__Pseudomonadaceae;g__Pseudomonas;s__metagenome	0	1	0	0	1	2	0	0	0	0	0	0	0	0	0	0	0	0	0	0	4	0	0	1
k__Bacteria;p__Firmicutes;c__Clostridia;o__Oscillospirales;f__Ruminococcaceae;g__uncultured;s__uncultured organism	3	19	5	17	11	0	2	8	9	6	4	2	7	9	8	8	0	2	5	11	0	0	5	13
k__Bacteria;p__Firmicutes;c__Clostridia;o__Christensenellales;f__Christensenellaceae;g__Christensenellaceae R-7 group;s__uncultured bacterium	0	0	0	0	0	1	0	1	0	0	0	0	1	0	0	0	0	0	0	0	0	1	0	0
k__Bacteria;p__Firmicutes;c__Clostridia;o__Oscillospirales;f__Ruminococcaceae;g__Subdoligranulum;s__uncultured bacterium	1	1	0	1	0	0	0	0	0	0	1	0	0	0	0	0	0	1	0	0	0	0	0	0
k__Bacteria;p__Firmicutes;c__Clostridia;o__Lachnospirales;f__Lachnospiraceae;g__Blautia;s__uncultured bacterium	8	30	8	3	14	4	4	1	3	2	4	4	0	1	3	1	13	7	1	7	3	25	0	2
k__Bacteria;p__Firmicutes;c__Clostridia;o__Clostridia UCG-014;f__uncultured organism;g__unknown;s__unknown	0	0	0	0	0	0	0	0	0	0	0	0	0	0	0	0	0	0	0	0	0	1	0	0
k__Bacteria;p__Firmicutes;c__Clostridia;o__Oscillospirales;f__Oscillospiraceae;g__uncultured;s__uncultured bacterium	0	1	0	1	0	1	3	0	1	1	0	0	0	0	0	1	0	1	0	1	1	4	12	2
k__Bacteria;p__Firmicutes;c__Clostridia;o__Lachnospirales;f__Lachnospiraceae;g__[Ruminococcus] torques group;s__uncultured bacterium	1	0	0	1	0	0	0	0	2	2	1	0	0	0	1	0	0	0	0	5	0	0	0	0
k__Bacteria;p__Proteobacteria;c__Gammaproteobacteria;o__Enterobacterales;f__Enterobacteriaceae;g__Escherichia-Shigella;s__uncultured bacterium	0	0	0	0	0	0	0	0	0	0	0	0	0	0	0	0	0	0	0	0	0	1	0	0
k__Bacteria;p__Firmicutes;c__Bacilli;o__Lactobacillales;f__Lactobacillaceae;g__Limosilactobacillus;s__uncultured bacterium	0	0	0	0	1	0	0	0	0	0	0	0	0	0	0	0	0	0	0	0	0	0	0	0
k__Bacteria;p__Firmicutes;c__Clostridia;o__Lachnospirales;f__Lachnospiraceae;g__Lachnospiraceae NK4A136 group;s__uncultured bacterium	0	1	0	1	0	0	0	0	0	1	0	1	1	0	0	0	0	0	0	0	2	1	4	1
k__Bacteria;p__Firmicutes;c__Clostridia;o__Lachnospirales;f__Lachnospiraceae;g__uncultured;s__uncultured bacterium	1	2	1	0	0	2	1	2	1	0	0	1	1	1	0	0	1	1	0	1	0	0	2	1
k__Bacteria;p__Proteobacteria;c__Gammaproteobacteria;o__Enterobacterales;f__Enterobacteriaceae;g__Escherichia-Shigella;s__uncultured bacterium	0	0	1	2	0	0	0	0	0	0	0	2	0	0	0	0	0	0	0	1	2	1	0	3
k__Bacteria;p__Firmicutes;c__Clostridia;o__Lachnospirales;f__Lachnospiraceae;g__uncultured;s__uncultured organism	6	2	7	4	7	6	4	2	1	1	1	5	10	1	4	0	1	3	2	3	2	1	3	2
k__Bacteria;p__Firmicutes;c__Clostridia;o__Oscillospirales;f__Oscillospiraceae;g__Intestinimonas;s__uncultured bacterium	0	0	1	1	0	0	1	0	0	0	1	1	0	1	0	0	1	1	1	0	0	0	0	0
k__Bacteria;p__Proteobacteria;c__Gammaproteobacteria;o__Enterobacterales;f__Enterobacteriaceae;g__Citrobacter;s__uncultured bacterium	0	0	0	0	0	0	0	0	0	0	0	0	0	0	0	0	0	0	1	0	0	0	0	0
k__Bacteria;p__Firmicutes;c__Clostridia;o__Lachnospirales;f__Lachnospiraceae;g__Blautia;s__uncultured bacterium	0	0	2	1	1	1	0	0	0	0	0	0	0	0	0	0	0	1	0	2	0	9	0	1
k__Bacteria;p__Firmicutes;c__Clostridia;o__Oscillospirales;f__Ruminococcaceae;g__Incertae Sedis;s__uncultured bacterium	2	1	0	4	0	0	1	0	0	1	0	0	0	0	1	1	0	1	0	0	1	2	2	0
k__Bacteria;p__Firmicutes;c__Clostridia;o__Oscillospirales;f__Oscillospiraceae;g__Colidextribacter;s__uncultured bacterium	0	0	0	0	0	0	0	0	0	0	0	0	0	0	0	0	0	1	0	0	0	0	0	0
k__Bacteria;p__Firmicutes;c__Bacilli;o__RF39;f__uncultured bacterium;g__unknown;s__unknown	3	1	2	0	18	0	1	1	1	3	48	9	5	3	1	3	6	1	2	8	0	3	11	5
k__Bacteria;p__Firmicutes;c__Clostridia;o__Oscillospirales;f__Ruminococcaceae;g__Faecalibacterium;s__uncultured bacterium	0	0	0	1	0	0	0	1	0	2	0	0	0	0	0	0	0	0	4	0	0	0	0	0
k__Bacteria;p__Firmicutes;c__Clostridia;o__Peptostreptococcales-Tissierellales;f__Peptostreptococcaceae;g__Romboutsia;s__uncultured bacterium	0	1	0	0	0	0	0	0	0	0	0	1	1	0	2	0	1	0	0	2	1	1	1	1
k__Bacteria;p__Bacteroidota;c__Bacteroidia;o__Bacteroidales;f__Bacteroidaceae;g__Bacteroides;s__uncultured organism	2	0	3	1	3	5	2	2	1	8	0	5	6	7	5	0	0	3	3	3	1	3	7	4
k__Bacteria;p__Firmicutes;c__Clostridia;o__Clostridia UCG-014;f__uncultured bacterium;g__unknown;s__unknown	0	0	0	0	0	0	0	0	0	0	0	0	0	0	0	0	0	0	0	0	0	1	0	0
k__Bacteria;p__Firmicutes;c__Clostridia;o__Oscillospirales;f__UCG-010;g__uncultured bacterium;s__unknown	0	3	0	0	3	0	2	3	2	0	0	0	9	0	2	0	0	0	0	0	0	0	0	3
k__Bacteria;p__Firmicutes;c__Bacilli;o__Lactobacillales;f__Lactobacillaceae;g__Ligilactobacillus;s__Lactobacillus salivarius str. Ren	1	0	0	0	0	0	0	0	0	0	0	0	1	0	0	0	0	0	0	0	0	0	0	0
k__Bacteria;p__Firmicutes;c__Bacilli;o__Erysipelotrichales;f__Erysipelatoclostridiaceae;g__Erysipelatoclostridium;s__[Clostridium] spiroforme	1	1	1	1	0	0	2	1	0	1	0	0	0	1	0	1	0	1	0	1	1	1	2	0
k__Bacteria;p__Firmicutes;c__Clostridia;o__Monoglobales;f__Monoglobaceae;g__Monoglobus;s__uncultured Clostridiaceae bacterium	1	1	4	2	2	0	0	0	2	1	0	0	2	2	0	0	1	1	0	0	0	0	0	2
k__Bacteria;p__Bacteroidota;c__Bacteroidia;o__Bacteroidales;f__Bacteroidaceae;g__Bacteroides;s__uncultured bacterium	0	0	0	0	0	1	0	0	0	0	0	0	0	2	0	0	0	1	0	1	0	0	3	1
k__Bacteria;p__Firmicutes;c__Clostridia;o__Oscillospirales;f__Ruminococcaceae;g__uncultured;s__uncultured bacterium	15	77	72	43	51	14	47	94	83	36	56	95	41	36	65	64	22	124	16	107	33	106	33	46
k__Bacteria;p__Firmicutes;c__Clostridia;o__Clostridia vadinBB60 group;f__uncultured bacterium;g__unknown;s__unknown	1	4	0	1	0	1	0	1	0	1	0	1	2	1	0	0	4	0	1	0	0	0	1	1
k__Bacteria;p__Firmicutes;c__Clostridia;o__Lachnospirales;f__Lachnospiraceae;g__Lachnospiraceae NK4A136 group;s__uncultured bacterium	0	1	1	1	1	0	1	0	0	0	0	1	1	0	1	1	0	1	0	0	0	0	1	0
k__Bacteria;p__Firmicutes;c__Bacilli;o__Lactobacillales;f__Lactobacillaceae;g__Ligilactobacillus;s__Lactobacillus salivarius	4	0	1	0	1	0	0	0	0	1	0	0	1	1	0	0	0	0	0	0	1	1	0	1
k__Bacteria;p__Firmicutes;c__Clostridia;o__Oscillospirales;f__Ruminococcaceae;g__uncultured;s__uncultured bacterium	5	32	5	21	17	3	6	1	6	8	174	17	3	17	18	43	28	4	29	12	14	26	3	8
k__Bacteria;p__Firmicutes;c__Bacilli;o__Bacillales;f__Bacillaceae;g__Anaerobacillus;s__Anaerobacillus macyae	1	0	0	0	0	0	0	0	0	1	0	0	1	0	0	0	0	1	0	0	0	0	0	0
[truncated: 3,559 more rows]

## Sheet: phyla
Phyla level detected by 16S rRNA gene sequencing
p__Proteobacteria
p__Bacteroidota
p__Firmicutes
p__Actinobacteriota
p__Cyanobacteria
p__Fibrobacterota
p__Verrucomicrobiota
p__Desulfobacterota
p__Deinococcota

## Sheet: genera
Genera level detected by 16S rRNA gene sequencing
g__Escherichia-Shigella
g__Alistipes
g__unknown
g__UCG-009
g__uncultured
g__Incertae Sedis
g__Turicibacter
g__Streptococcus
g__Bacteroides
g__Faecalibacterium
g__Fournierella
g__Christensenellaceae R-7 group
g__Monoglobus
g__Oscillibacter
g__Marvinbryantia
g__Subdoligranulum
g__Frisingicoccus
g__Lachnospiraceae FE2018 group
g__Gordonibacter
g__Romboutsia
g__Ruminococcus
g__Lactobacillus
g__Candidatus Soleaferrea
g__[Ruminococcus] torques group
g__Ligilactobacillus
g__Prevotella_9
g__Lachnospiraceae UCG-008
g__Erysipelatoclostridium
g__Eisenbergiella
g__Lachnoclostridium
g__Enterococcus
g__Bacillus
g__[Eubacterium] hallii group
g__[Eubacterium] oxidoreducens group
g__Weissella
g__UCG-005
g__Negativibacillus
g__Dorea
g__Peptococcus
g__Anaerotruncus
g__Butyricimonas
g__Lachnospiraceae UCG-004
g__Colidextribacter
g__Blautia
g__[Ruminococcus] gauvreauii group
g__Family XIII AD3011 group
g__Limosilactobacillus
g__Shuttleworthia
g__Roseburia
g__uncultured bacterium
g__Tyzzerella
g__DTU089
g__Lachnospiraceae UCG-006
g__Barnesiella
g__Bifidobacterium
g__Tuzzerella
g__UBA1819
g__Lachnospiraceae FCS020 group
g__Butyricicoccus
g__[Eubacterium] brachy group
g__Defluviitaleaceae UCG-011
g__Megasphaera
g__Catenibacillus
g__Anaerostipes
g__Flavonifractor
g__UCG-002
g__Angelakisella
g__NK4A214 group
g__Lachnospiraceae NC2004 group
g__Dielma
g__Anaerosporobacter
g__Lachnospiraceae UCG-001
g__Saccharofermentans
g__Lachnospiraceae UCG-010
g__CHKCI001
g__Harryflintia
g__Family XIII UCG-001
g__uncultured rumen bacterium
g__Lachnospiraceae NK4A136 group
g__Holdemania
g__Enterobacter
g__Oscillospira
g__Allisonella
g__Fibrobacter
g__Hespellia
g__Paludicola
g__Raoultella
g__GCA-900066575
g__unidentified
g__UC5-1-2E3
g__Fusicatenibacter
g__Paraprevotella
g__uncultured organism
g__gut metagenome
g__uncultured Clostridiales bacterium
g__Intestinimonas
g__Merdibacter
g__Lacticaseibacillus
g__Agathobacter
g__metagenome
g__Clostridium sensu stricto 1
g__Faecalitalea sp. Marseille-P3755
g__Syntrophomonas
g__Hydrogenoanaerobacterium saccharovorans
g__Citrobacter
g__Coprococcus
g__Lachnospira
g__[Eubacterium] nodatum group
g__Caproiciproducens
g__Papillibacter
g__[Clostridium] methylpentosum
g__Lactococcus
g__Victivallis
g__Pseudoflavonifractor
g__Megamonas
g__Klebsiella
g__CHKCI002
g__Sellimonas
g__Catenibacterium
g__UCG-008
g__[Eubacterium] ruminantium group
g__Selenomonadales bacterium Marseille-P2399
g__Paracoccus
g__uncultured Ruminococcaceae bacterium
g__Anaerostignum
g__Terrisporobacter
g__Parasutterella
g__Anaerofilum
g__[Eubacterium] ventriosum group
g__Solibacillus
g__V9D2013 group
g__Moryella
g__Ruminiclostridium
g__Caldicoprobacter
g__Hungatella
g__Phascolarctobacterium
g__Lachnospiraceae ND3007 group
g__ASF356
g__Pontibacillus
g__CAG-56
g__Anaerofustis
g__Desulfotomaculum
g__Collinsella
g__Pseudomonas
g__Anaerobacillus
g__Proteus
g__[Clostridium] methylpentosum DSM 5476
g__CAG-352
g__Phocea
g__Akkermansia
g__Erysipelotrichaceae UCG-003
g__Lactonifactor
g__Buttiauxella
g__Anaeroplasma
g__Pygmaiobacter
g__Odoribacter
g__Coprobacter
g__uncultured Clostridiaceae bacterium
g__GCA-900066755
g__Aeromicrobium
g__Lachnospiraceae AC2044 group
g__UCG-003
g__Sarcina
g__HT002
g__[Clostridium] innocuum group
g__Butyrivibrio
g__Intestinibacter
g__Gemella
g__Peptoclostridium
g__[Eubacterium] siraeum group
g__Faecalibaculum
g__Nitrosomonas
g__Parabacteroides
g__Eubacteriaceae bacterium CHKCI005
g__[Bacteroides] pectinophilus group
g__Paucisalibacillus
g__Lautropia
g__Lachnospiraceae UCG-002
g__Cuneatibacter
g__Corynebacterium
g__Staphylococcus
g__Candidatus Arthromitus
g__Pseudactinotalea
g__Ruminococcus sp. Marseille-P2976
g__uncultured Clostridia bacterium
g__Epulopiscium
g__Catabacter
g__Slackia
g__Latilactobacillus
g__Comamonas
g__HN-HF0106
g__Holdemanella
g__[Eubacterium] eligens group
g__Sediminibacillus
g__Knoellia
g__UCG-007
g__Dialister
g__Sutterella
g__Acetanaerobacterium
g__Haemophilus
g__Desulfovibrio
g__Variovorax
g__Bilophila
g__Eubacterium
g__Microbacterium
g__Dubosiella
g__Acetitomaculum
g__Prevotellaceae UCG-001
g__Triticum aestivum (bread wheat)
g__Deinococcus
g__Lysinibacillus
g__Acetatifactor
g__[Eubacterium] xylanophilum group
g__Rubellimicrobium
g__Aliterella
g__Loigolactobacillus
g__Hymenobacter
g__Robinsoniella
g__Candidatus Protochlamydia
g__uncultured Gracilibacter sp.
g__Alloprevotella
g__Salmonella
g__Aeriscardovia
g__Paenalcaligenes
g__Leuconostoc
g__Kurthia
g__Enterorhabdus
g__Ochrobactrum
g__Rummeliibacillus
g__Anoxynatronum sp. ZLS2
g__Sphingomonas
g__Ruminobacter
g__Methylobacillus
g__Serratia
g__Liquorilactobacillus
g__Herbinix
g__Methylobacterium-Methylorubrum
